# Supplementary material for: Autosomal-dominant macular dystrophy linked to a chromosome 17 tandem duplication
Source: JCI Insight. 2024 Dec 6;9(23):e178768. doi: 10.1172/jci.insight.178768 (PMC11623951; doi:10.1172/jci.insight.178768)
Supplement: Supporting data values [file jciinsight-9-178768-s095.xlsx]

## Sheet: 3D
Chimera #	# of clones	Percentage (%)
1	14	31.8
2	5	11.4
3	1	2.3
4	11	25
5	1	2.3
6	3	6.8
7	2	4.5
8	1	2.3
9	2	4.5
10	1	2.3
11	2	4.5
12	1	2.3
Total:	44	100

## Sheet: 4A
	Gene	baseMean	log2FoldChange	lfcSE	stat	pvalue	padj	II-2	III-5	II-4	III-2	III-4	II-6
1	ALOX15	181.177	8.147	0.763674	10.6682	1.43e-26	3.12e-22	303.971	371.006	408.296	0.929419	0	2.86205
2	TDRD9	102.316	-6.39389	0.859078	-7.44273	9.86e-14	1.07e-09	3.7878	0	3.39304	343.885	203.684	59.1489
3	RPS4Y1	2129.32	-28.1762	3.90678	-7.21212	5.51e-13	4e-09	0	0	0	7796.9	0	4979.01
4	IGHV3-48	3849.37	-3.31035	0.467466	-7.08147	1.43e-12	7.77e-09	1170.43	554.942	389.069	10571.2	6652.68	3757.87
5	HLA-H	742.678	-3.21593	0.557476	-5.76872	7.99e-09	3.48e-05	169.504	125.411	137.984	1937.84	1781	304.331
6	PILRB	141.597	-1.53962	0.29854	-5.15716	2.51e-07	0.000910328	75.7559	49.1191	92.7432	183.096	235.171	213.699
7	LRP1	91.2195	-1.37875	0.275139	-5.0111	5.41e-07	0.00168433	52.0822	50.1642	49.7646	158.931	118.077	118.298
8	TRIM47	110.587	1.45835	0.294896	4.94532	7.6e-07	0.00207013	160.034	156.763	169.652	42.7533	56.0868	78.2292
9	PVRL4	117.593	-1.33831	0.300166	-4.45857	8.25e-06	0.0167901	77.6498	72.1111	49.7646	131.048	189.908	185.079
10	PLAU	148.039	-1.2793	0.287305	-4.45275	8.48e-06	0.0167901	89.9602	104.509	64.4678	240.72	166.292	222.286
11	UNC13A	83.4429	-1.4654	0.326294	-4.49106	7.09e-06	0.0167901	44.5066	35.533	53.1577	99.4479	154.485	113.528
12	DRAXIN	57.7846	-1.93517	0.442526	-4.37301	1.23e-05	0.0178178	29.3554	20.9018	21.4893	135.695	61.9907	77.2752
13	MIR146A	473.403	-0.753355	0.17047	-4.41927	9.9e-06	0.0178178	390.143	318.752	348.353	618.993	635.65	528.524
14	IGHV1OR15-1	166.699	-1.12172	0.256275	-4.37703	1.2e-05	0.0178178	98.4827	87.7874	128.936	190.531	259.77	234.688
15	IGDCC4	41.9054	-1.65233	0.377869	-4.37276	1.23e-05	0.0178178	23.6737	19.8567	16.9652	59.4828	56.0868	75.3672
16	UBE2G1	6256.86	0.830046	0.195627	4.24301	2.21e-05	0.0270911	7080.34	7469.24	9476.77	3698.16	4913.01	4903.64
17	SNORD3B-1	16.4526	4.61856	1.08654	4.25069	2.13e-05	0.0270911	48.2944	26.1272	20.3583	0	3.93592	0
18	DDX3Y	2175.76	-12.6183	2.97625	-4.23968	2.24e-05	0.0270911	0.946949	0	1.13101	7512.5	0	5539.97
19	HCG22	132.734	1.54544	0.366325	4.21876	2.46e-05	0.0281657	213.064	149.448	230.727	55.7652	47.231	100.172
20	MYBBP1A	6073.89	0.695002	0.167818	4.1414	3.45e-05	0.0375993	6718.6	6858.91	8950.85	4982.62	4478.09	4454.3
21	HLA-DRB5	3691.28	-2.13731	0.531409	-4.02196	5.77e-05	0.0598734	2328.55	803.673	969.28	7830.36	8059.77	2156.07
22	OTP	72.8763	-1.29552	0.327118	-3.96041	7.48e-05	0.0740912	46.4005	28.2174	52.0267	96.6596	102.334	111.62
23	SLC44A5	19.3291	-4.76466	1.21635	-3.91719	8.96e-05	0.084855	0.946949	3.13526	0	68.777	37.3912	5.72409
24	CTB-175P5.4	33.7132	2.42507	0.62107	3.90467	9.44e-05	0.0856474	29.3554	57.4798	83.6951	4.6471	12.7917	14.3102
25	FCGBP	130.657	-1.28095	0.329094	-3.89236	9.93e-05	0.0865067	89.9602	79.4267	58.8128	184.954	240.091	130.7
26	PTPRG	102.22	-2.15132	0.561711	-3.82995	0.000128171	0.0997213	68.1803	28.2174	15.8342	134.766	249.931	116.39
27	IRAK3	433.556	1.59268	0.415515	3.83302	0.000126582	0.0997213	311.546	605.106	1037.14	223.061	248.947	175.539
28	AXL	31.1212	-1.86335	0.48452	-3.84576	0.000120181	0.0997213	17.0451	7.31561	15.8342	46.471	59.0387	41.0227
29	ABC7-42389800N19.1	154.602	-1.10232	0.29285	-3.7641	0.000167149	0.125564	120.263	66.8856	107.446	216.555	236.155	180.309
30	ADCY9	77.5045	-1.2218	0.331082	-3.69034	0.000223957	0.16263	55.87	44.9388	38.4545	123.613	122.013	80.1373
31	SPC24	1307.65	0.438858	0.120003	3.65708	0.00025511	0.179276	1519.85	1541.5	1453.35	1057.68	1193.57	1079.95
32	POU5F1	56.0151	-1.44374	0.398224	-3.62545	0.00028846	0.196378	24.6207	21.9468	44.1096	92.0125	87.5741	65.827
33	TXLNG2P	1024.1	-12.4264	3.47125	-3.5798	0.000343854	0.226996	0	1.04509	0	2571.7	0	3571.83
34	SORCS2	43.1396	-1.29025	0.36225	-3.56176	0.000368371	0.236028	28.4085	25.0821	21.4893	67.8476	50.1829	65.827
35	C5orf17	6.28028	-6.04066	1.7013	-3.55062	0.000384322	0.237681	0	0	0	26.0237	6.88785	4.77008
36	PDE4C	63.4785	-1.61586	0.455827	-3.54489	0.000392772	0.237681	28.4085	30.3075	35.0615	112.46	126.933	47.7008
37	RP5-1043L13.1	24.643	-2.54319	0.727507	-3.49575	0.000472728	0.278335	10.4164	1.04509	10.1791	55.7652	26.5674	43.8847
38	SLC35E2B	1101.77	-0.740208	0.213301	-3.47025	0.000519969	0.285521	782.18	779.636	913.86	1318.85	1718.03	1098.07
39	TP53I3	1251.04	-0.631904	0.182207	-3.46805	0.000524253	0.285521	1063.42	786.951	1093.69	1407.14	1601.92	1553.14
40	EIF1AY	1183.44	-13.597	3.9068	-3.48034	0.000500784	0.285521	0	0	0	3716.75	0	3383.89
41	MGST1	1870.16	1.47826	0.428974	3.44605	0.000568855	0.302256	1489.55	4238.88	2528.95	771.418	684.849	1507.34
42	FCRL5	1405.62	-1.14687	0.334001	-3.43374	0.000595317	0.306988	1021.76	599.88	1002.08	1971.3	2624.27	1214.46
43	PLEKHA5	20.8252	2.64246	0.774779	3.41059	0.000648218	0.306988	11.3634	52.2544	44.1096	3.71768	4.91989	8.58614
44	CSPG4	280.719	-1.23296	0.3609	-3.41634	0.000634681	0.306988	214.011	107.644	180.962	550.216	279.45	352.032
45	ANKFY1	2261.11	0.42594	0.124735	3.41475	0.000638396	0.306988	2553.92	2802.93	2420.37	1823.52	1944.34	2021.56
46	GAMT	532.453	-0.557058	0.162736	-3.42308	0.000619167	0.306988	397.719	458.794	436.572	707.288	623.843	570.501
47	TPRG1	427.252	1.77639	0.522882	3.39731	0.000680509	0.314086	225.374	946.85	812.069	153.354	294.21	131.654
48	NTN1	103.008	-1.13235	0.33376	-3.39271	0.000692042	0.314086	91.8541	47.029	54.2887	136.625	129.885	158.367
49	KDM5D	917.267	-13.2294	3.90681	-3.38624	0.000708562	0.315021	0	0	0	1950.85	0	3552.75
50	IGKV2D-28	31.5341	4.37832	1.29592	3.37854	0.000728716	0.317502	25.5676	151.538	3.39304	0	3.93592	4.77008
51	TRBC2	1558.36	0.813898	0.241382	3.37183	0.000746708	0.318961	1579.51	1992.98	2387.57	1010.28	1425.79	954.015
52	PGAP1	480.307	-0.658715	0.195872	-3.36299	0.000771041	0.323022	411.923	304.121	401.51	620.852	518.557	624.88
53	SULF2	713.685	-0.963446	0.288428	-3.34033	0.00083678	0.343948	588.055	494.327	368.711	677.547	917.068	1236.4
54	PLEKHG5	45.774	-1.11568	0.335529	-3.32513	0.000883768	0.356535	29.3554	32.3977	24.8823	68.777	61.9907	57.2409
55	IGHV3OR16-13	22.6779	-5.07661	1.53491	-3.30743	0.000941552	0.367989	3.7878	0	0	15.8001	2.95194	113.528
56	RP11-305P22.9	32.052	-1.35565	0.410547	-3.30205	0.000959805	0.367989	16.0981	18.8116	19.2273	55.7652	43.2951	39.1146
57	UTY	364.114	-10.9342	3.31221	-3.30117	0.000962835	0.367989	0.946949	0	0	1045.6	0	1138.14
58	KIF26B	91.3071	-1.20489	0.366289	-3.28945	0.00100382	0.370649	53.9761	40.7584	71.2539	169.154	92.494	120.206
59	TDRD12	38.3172	-2.41362	0.732856	-3.29344	0.00098968	0.370649	5.6817	9.40579	21.4893	113.389	56.0868	23.8504
60	EMILIN1	343.299	1.00603	0.30737	3.27302	0.00106406	0.379096	492.414	421.17	461.454	264.884	285.354	134.516
61	AC069213.1	25.6758	-1.55168	0.474652	-3.2691	0.00107891	0.379096	15.1512	11.496	12.4412	37.1768	48.215	29.5745
62	TEAD4	87.5326	1.20617	0.368744	3.27103	0.00107157	0.379096	170.451	94.0579	101.791	61.3417	39.3592	58.1949
63	COLEC12	23.8127	-1.88856	0.582676	-3.24118	0.00119034	0.411532	8.52254	7.31561	14.7032	52.0475	37.3912	22.8964
64	LIF	86.9901	-1.02879	0.317847	-3.23675	0.001209	0.411532	64.3925	42.8486	64.4678	144.06	97.4139	108.758
65	SOGA3	72.4836	-2.39227	0.746169	-3.20606	0.00134564	0.436205	32.1963	13.5861	23.7513	271.39	47.231	46.7467
66	CLYBL	91.2861	-1.11713	0.347863	-3.2114	0.00132089	0.436205	43.5597	76.2914	53.1577	159.86	100.366	114.482
67	RRAD	221.086	-0.745223	0.232651	-3.20318	0.00135918	0.436205	177.08	187.071	131.198	298.344	235.171	297.653
68	TMPRSS6	16.916	-1.89824	0.592705	-3.20267	0.00136158	0.436205	9.46949	7.31561	4.52406	24.1649	22.6315	33.3905
69	PXT1	108.888	-1.09728	0.343387	-3.19547	0.00139603	0.440761	71.0212	51.2093	85.9571	102.236	170.228	172.677
70	MYO18B	39.3238	-2.16444	0.680898	-3.17881	0.00147882	0.46023	12.3103	10.4509	20.3583	32.5297	125.949	34.3445
71	VWCE	554.498	-0.821007	0.258854	-3.1717	0.00151549	0.465	450.748	307.256	444.489	587.393	632.698	904.406
72	DDX60L	375.351	-2.01242	0.635902	-3.16467	0.0015526	0.46977	141.095	140.042	166.259	1293.75	363.088	147.872
73	TNFSF4	477.562	-0.922695	0.292026	-3.15963	0.0015797	0.471422	381.621	213.198	394.724	665.464	711.417	498.95
74	AHNAK	13938	-0.519332	0.164794	-3.1514	0.00162487	0.478349	9549.04	13362.5	11457.2	16870.8	16557.4	15830.9
75	USP9Y	480.225	-12.2958	3.90685	-3.14724	0.00164819	0.478745	0	0	0	1685.97	0	1195.38
76	MAP3K12	345.064	-0.615852	0.196365	-3.13627	0.00171111	0.490481	272.721	234.1	311.029	425.674	367.024	459.835
77	JAKMIP2	14.2944	-4.00856	1.28287	-3.12468	0.00178001	0.503044	3.7878	0	1.13101	14.8707	4.91989	61.057
78	DOPEY1	872.501	-0.416025	0.133609	-3.11374	0.00184731	0.503044	817.217	702.299	722.718	1040.02	967.251	985.498
79	MYOM2	136.06	-1.85841	0.596445	-3.11581	0.0018344	0.503044	55.87	103.464	16.9652	139.413	181.052	319.595
80	MYH11	180.255	-1.39311	0.44721	-3.11512	0.00183873	0.503044	113.634	51.2093	133.46	176.59	215.491	391.146
81	STAC3	161.481	-1.15493	0.371958	-3.10499	0.00190287	0.511778	120.263	52.2544	127.805	262.096	189.908	216.561
82	MSX1	165.68	-1.73152	0.560109	-3.0914	0.00199212	0.529249	95.6419	57.4798	76.909	501.886	119.061	143.102
83	NPDC1	92.0863	-1.21033	0.392557	-3.08319	0.00204794	0.537522	79.5437	29.2625	57.6818	120.824	124.965	140.24
84	SPESP1	16.7619	-4.01624	1.31151	-3.06229	0.00219651	0.569655	5.6817	0	0	67.8476	10.8238	16.2183
85	PADI4	60.5583	-1.57698	0.519891	-3.03328	0.00241911	0.592759	19.8859	38.6682	32.7994	105.024	125.949	41.0227
86	UCHL1	1213.69	1.03884	0.342842	3.03008	0.00244489	0.592759	1979.12	1199.76	1719.14	499.098	717.321	1167.71
87	TTC40	77.092	-1.10544	0.365233	-3.02666	0.00247274	0.592759	71.0212	32.3977	42.9786	101.307	100.366	114.482
88	CAB39L	193.253	-0.653588	0.215973	-3.02625	0.00247607	0.592759	148.671	136.907	165.128	211.908	277.482	219.423
89	ABCA6	481.346	-0.866458	0.285425	-3.03567	0.00239998	0.592759	375.939	343.834	303.112	838.336	418.191	608.662
90	CTD-2291D10.4	56.5605	1.8144	0.598224	3.03297	0.00242157	0.592759	37.878	106.599	119.888	39.965	22.6315	12.4022
91	BACE2	95.2489	-1.42324	0.469593	-3.03081	0.00243902	0.592759	56.817	26.1272	72.3849	109.671	102.334	204.159
92	CDC20	7588.53	0.394033	0.130961	3.00879	0.00262293	0.596961	7993.2	9491.49	8370.64	6155.54	6987.23	6533.1
93	C1orf132	94.141	-0.931901	0.309932	-3.00679	0.00264024	0.596961	87.1193	50.1642	56.5507	111.53	124.965	134.516
94	PFN2	537.648	1.90648	0.633785	3.00808	0.00262904	0.596961	178.026	1771.42	597.176	206.331	242.059	230.872
95	TMEM63B	623.076	-0.504724	0.167237	-3.01801	0.00254444	0.596961	572.904	530.905	441.096	714.723	692.721	786.109
96	SLFN13	5441.3	0.545591	0.181306	3.00922	0.00261916	0.596961	5489.46	7737.83	6147.07	4304.14	4875.62	4093.68
97	BEX2	70.3537	1.7504	0.582547	3.00475	0.00265803	0.596961	34.0902	128.546	162.866	25.0943	30.5033	41.0227
98	MOCOS	197.178	1.92001	0.641373	2.99359	0.00275716	0.612905	72.9151	536.13	326.863	128.26	51.1669	67.7351
99	RUFY4	40.0202	-1.62206	0.543234	-2.98593	0.00282713	0.622112	25.5676	24.037	9.04812	88.2948	52.1509	41.0227
100	ZFY	304.343	-11.6378	3.9069	-2.97878	0.00289398	0.630454	0	0	0	862.501	0	963.555
101	ZNRD1	960.263	0.525714	0.176851	2.97264	0.00295254	0.636842	1266.07	1123.47	1010	711.006	739.952	911.085
102	DHFR	7100.36	0.617055	0.208735	2.95617	0.00311483	0.663744	7880.51	10010.9	7896.74	4438.91	5658.86	6716.27
103	P2RX5	246.362	-1.18775	0.402098	-2.95387	0.0031382	0.663744	188.443	81.5168	180.962	465.639	334.553	227.056
104	PIGR	280.379	-1.54353	0.523243	-2.94992	0.00317858	0.66582	113.634	58.5249	257.871	541.851	458.534	251.86
105	SYCE1	22.3183	-4.53855	1.54064	-2.94589	0.00322024	0.668123	0	0	5.65507	7.43535	114.142	6.67811
106	LCE1C	117.29	-1.29237	0.439713	-2.93913	0.00329138	0.670119	54.9231	113.915	35.0615	147.778	188.924	163.137
107	KLHL34	25.1312	-2.40403	0.817714	-2.93994	0.00328279	0.670119	17.0451	1.04509	5.65507	32.5297	33.4553	61.057
108	PVR	57.128	1.31601	0.448336	2.93533	0.00333197	0.672101	60.6048	128.546	55.4197	35.3179	28.5354	34.3445
109	EIF2AK1	6203.99	0.391639	0.133943	2.92392	0.00345652	0.672462	6733.76	7770.23	6618.7	4951.02	5442.39	5707.87
110	ST3GAL1	512.675	0.858673	0.293613	2.9245	0.00345009	0.672462	653.395	892.505	436.572	361.544	417.207	314.825
111	TP53TG3D	4.32563	-4.47545	1.53067	-2.92386	0.00345723	0.672462	0	0	1.13101	8.36477	7.87183	8.58614
112	FDXR	2462.15	-0.708498	0.241853	-2.92946	0.00339554	0.672462	1995.22	1781.87	1831.11	2538.24	2469.79	4156.64
113	TMEM255A	147.141	-0.857714	0.294113	-2.91628	0.00354236	0.682922	132.573	80.4718	100.66	225.849	151.533	191.757
114	PAM	991.154	-0.587105	0.201542	-2.91306	0.00357905	0.683944	859.83	700.209	816.593	1452.68	1117.8	999.808
115	TTTY15	251.605	-11.3633	3.90693	-2.90849	0.00363178	0.687986	0	0	0	778.853	0	730.776
116	CHI3L2	2228.21	-1.07927	0.373257	-2.8915	0.00383408	0.698248	1581.41	1169.45	1543.84	4237.22	3399.65	1437.7
117	LCE1E	60.6859	-1.04703	0.361788	-2.89404	0.00380321	0.698248	29.3554	36.5781	53.1577	80.8595	96.4299	67.7351
118	UGT2B17	2372.4	1.18442	0.408985	2.896	0.00377948	0.698248	2274.57	5684.23	1926.12	1248.21	1809.54	1291.74
119	CMBL	1430.06	-0.461399	0.159159	-2.89898	0.00374376	0.698248	1063.42	1152.73	1394.54	1569.79	1653.08	1746.8
120	PRKY	239.649	-11.293	3.90694	-2.89051	0.00384621	0.698248	0	0	0	713.794	0	724.098
121	IGLV5-37	494.319	-7.12663	2.48838	-2.86396	0.00418385	0.747092	19.8859	0	1.13101	2.78826	2817.13	124.976
122	LINC00278	7.34194	-6.26535	2.18737	-2.86433	0.00417896	0.747092	0	0	0	29.7414	0	14.3102
123	MYB	2154.94	0.668233	0.234029	2.85534	0.00429906	0.74924	1926.09	3332.79	2677.11	1482.42	1799.7	1711.5
124	VWA2	3.71967	-5.28175	1.84945	-2.85585	0.0042922	0.74924	0	0	0	2.78826	14.7597	4.77008
125	PRODH	41.6109	-1.32301	0.462546	-2.86028	0.00423262	0.74924	19.8859	35.533	15.8342	53.9063	47.231	77.2752
126	CDCA7L	2488.44	0.432067	0.151587	2.85028	0.00436803	0.755218	2968.69	2713.05	2893.14	1951.78	1951.23	2452.77
127	CCL22	6713.41	-1.06318	0.375459	-2.83168	0.00463035	0.794269	3771.7	3728.87	5537.45	14869.8	6454.9	5917.76
128	TAS1R1	10.6323	-2.22989	0.790004	-2.82263	0.00476311	0.803416	5.6817	3.13526	2.26203	11.153	17.7116	23.8504
129	RP11-423O2.5	33.8675	2.05481	0.728684	2.81989	0.00480396	0.803416	64.3925	57.4798	41.8475	1.85884	13.7757	23.8504
130	GOLM1	307.846	0.980076	0.34693	2.82499	0.00472816	0.803416	390.143	249.776	585.866	176.59	254.851	189.849
131	RP11-236B18.2	52.9992	-1.4053	0.499105	-2.81564	0.00486807	0.803416	29.3554	25.0821	32.7994	127.33	44.2791	59.1489
132	TRIM9	64.588	-1.4632	0.519666	-2.81564	0.00486796	0.803416	38.8249	29.2625	35.0615	167.295	54.1188	62.965
133	MIR3648	199.883	-0.909084	0.323597	-2.80931	0.00496471	0.807136	115.528	159.898	141.377	165.437	338.489	278.572
134	INPP5J	14.2961	-2.32048	0.825674	-2.81041	0.0049479	0.807136	6.62864	4.18035	3.39304	8.36477	39.3592	23.8504
135	GDF15	205.866	-1.01755	0.363128	-2.80217	0.005076	0.819116	205.488	125.411	76.909	298.344	267.642	261.4
136	SYTL2	42.7458	-1.61429	0.576926	-2.79808	0.00514069	0.823456	19.8859	24.037	19.2273	96.6596	72.8144	23.8504
137	RAD51	1996.08	0.354602	0.127041	2.79125	0.00525055	0.830984	2183.66	2447.6	2088.98	1662.73	1807.57	1785.92
138	IGFBP4	214.97	-0.826238	0.296098	-2.79042	0.00526398	0.830984	123.103	154.673	187.748	336.45	293.226	194.619
139	DPF3	80.4579	1.45113	0.52081	2.7863	0.00533143	0.835577	67.2334	108.689	177.569	22.3061	65.9266	41.0227
140	RP11-48F14.2	111.026	-0.855065	0.307459	-2.78107	0.00541806	0.843089	63.4456	100.328	73.516	161.719	157.437	109.712
141	CSF1	488.053	-0.748835	0.269763	-2.7759	0.00550489	0.844535	294.501	372.051	426.393	802.089	566.772	466.513
142	NBPF16	10.982	-4.94279	1.77989	-2.77702	0.00548603	0.844535	0.946949	0	1.13101	0.929419	60.0227	2.86205
143	CENPP	883.349	0.309008	0.111412	2.77357	0.00554444	0.844655	968.729	983.428	980.59	772.347	810.799	784.2
144	MSH2	6361.38	0.379884	0.137306	2.7667	0.00566268	0.850769	7015.95	7994.92	6571.2	5147.12	5560.47	5878.64
145	IFIT1	1536.15	-1.48751	0.537489	-2.76752	0.00564841	0.850769	1273.65	523.589	625.451	4319.01	1425.79	1049.42
146	T	103.84	-1.98899	0.721779	-2.75567	0.00585713	0.86013	21.7798	15.6763	88.2191	276.038	156.453	64.873
147	FLT1	366.054	-1.34748	0.488097	-2.76067	0.00576826	0.86013	177.08	200.657	242.037	940.572	427.047	208.929
148	TOX2	509.095	1.33983	0.486461	2.75424	0.00588292	0.86013	294.501	886.234	1008.87	200.755	445.742	218.469
149	TMSB4Y	56.8546	-8.25105	2.99098	-2.75864	0.00580421	0.86013	0	0	1.13101	166.366	0	173.631
150	SLC7A2	24.0279	-1.33428	0.485276	-2.74954	0.00596797	0.864116	8.52254	15.6763	16.9652	36.2473	30.5033	36.2526
151	DCHS1	145.058	-1.50072	0.546042	-2.74836	0.00598951	0.864116	137.308	38.6682	50.8957	114.319	240.091	289.067
152	NRCAM	72.2161	-1.66559	0.608061	-2.73918	0.00615926	0.870657	23.6737	11.496	68.9919	87.3654	107.254	134.516
153	CTD-3088G3.8	16.8329	-1.47572	0.539116	-2.73729	0.00619472	0.870657	10.4164	9.40579	6.78609	26.9532	22.6315	24.8044
154	LGALS9C	44.2732	-2.06007	0.751327	-2.7419	0.00610843	0.870657	8.52254	28.2174	14.7032	79.9301	117.094	17.1723
155	ZNF726	284.564	0.452166	0.16507	2.73923	0.00615836	0.870657	322.91	306.211	357.401	234.214	253.867	232.78
156	PLD4	128.036	-0.964651	0.352862	-2.73379	0.00626098	0.87433	123.103	70.0209	66.7299	206.331	175.148	126.884
157	KIAA1644	3.82703	-4.30171	1.57811	-2.72586	0.00641334	0.889903	0.946949	0	0	7.43535	8.85581	5.72409
158	CD101	156.291	-0.949031	0.349164	-2.71801	0.00656765	0.89985	130.679	108.689	80.302	247.226	242.059	128.792
159	NLGN4Y	150.302	-10.62	3.90705	-2.71817	0.0065645	0.89985	0	0	0	530.698	0	371.112
160	EIF1AX	9695.38	0.605565	0.222992	2.71564	0.00661477	0.900642	12430.6	12377	10294.5	6566.35	10037.6	6466.32
161	WDR18	1549.63	-0.304659	0.112491	-2.70829	0.00676318	0.91513	1336.15	1446.4	1377.58	1755.67	1628.49	1753.48
162	JAKMIP1	95.6557	1.54002	0.571372	2.6953	0.00703263	0.945715	42.6127	205.882	178.7	62.2711	48.215	36.2526
163	EGFR	38.3768	-2.14114	0.795356	-2.69205	0.00710138	0.949102	13.2573	14.6312	14.7032	142.201	20.6636	24.8044
164	PLXNB3	25.8396	-1.43436	0.533429	-2.68895	0.00716776	0.952132	20.8329	7.31561	13.5722	46.471	33.4553	33.3905
165	PYHIN1	47.6659	-1.23462	0.462473	-2.66961	0.00759397	0.996595	32.1963	30.3075	22.6203	59.4828	100.366	41.0227
166	IL1RN	18.8622	-2.54678	0.95385	-2.67	0.00758502	0.996595	6.62864	3.13526	6.78609	68.777	5.90387	21.9423
167	WASH7P	113.141	-0.124892	0.278996	-0.44765	0.654406	0.999944	119.316	118.095	87.0881	132.907	128.901	92.5395
168	AL627309.1	39.3987	-1.15289	1.14188	-1.00965	0.312665	0.999944	8.52254	64.7954	0	56.6946	47.231	59.1489
169	RP11-34P13.13	5.07615	-0.524495	1.11977	-0.468394	0.639503	0.999944	1.8939	8.3607	2.26203	9.29419	1.96796	6.67811
170	AP006222.2	2.56473	-1.98146	1.43087	-1.3848	0.166114	0.999944	0.946949	1.04509	1.13101	7.43535	1.96796	2.86205
171	MTND1P23	5.47568	0.197128	1.20653	0.163384	0.870216	0.999944	1.8939	1.04509	14.7032	6.50593	3.93592	4.77008
172	MTND2P28	50.0644	-0.267243	0.425686	-0.627793	0.53014	0.999944	31.2493	38.6682	66.7299	68.777	48.215	46.7467
173	hsa-mir-6723	222.36	-0.493857	0.318304	-1.55152	0.120776	0.999944	121.21	205.882	227.334	290.908	294.21	194.619
174	RP5-857K21.7	45.0807	-0.444874	0.476115	-0.934383	0.350106	0.999944	20.8329	39.7133	54.2887	61.3417	58.0548	36.2526
175	MTATP8P1	3.03585	0.761791	1.3426	0.567398	0.570444	0.999944	3.7878	3.13526	4.52406	0	2.95194	3.81606
176	MTATP6P1	3010.02	-0.159712	0.280785	-0.568805	0.569488	0.999944	1860.76	3001.49	3669.01	3406.32	3560.04	2562.48
177	RP5-857K21.11	33.3425	-0.148229	0.560793	-0.26432	0.791534	0.999944	16.0981	29.2625	49.7646	44.6121	38.3752	21.9423
178	RP11-206L10.1	29.0484	-0.14642	0.509285	-0.287502	0.773728	0.999944	34.0902	13.5861	35.0615	30.6708	25.5835	35.2986
179	RP11-206L10.3	12.6352	-0.108038	0.588327	-0.183635	0.8543	0.999944	11.3634	10.4509	14.7032	10.2236	14.7597	14.3102
180	RP11-206L10.2	50.5945	-0.556288	0.34332	-1.62032	0.105164	0.999944	36.931	39.7133	46.3716	67.8476	66.9106	45.7927
181	RP11-206L10.9	54.2035	-0.629822	0.504299	-1.24891	0.211699	0.999944	35.0371	26.1272	66.7299	87.3654	70.8465	39.1146
182	RP11-206L10.8	12.9294	-0.385319	0.605928	-0.635915	0.524832	0.999944	7.57559	11.496	14.7032	16.7295	11.8077	15.2642
183	RP11-206L10.10	2.48646	0.275004	1.50335	0.182927	0.854855	0.999944	3.7878	2.09018	2.26203	1.85884	4.91989	0
184	LINC00115	29.9098	-0.844652	0.53735	-1.57188	0.115978	0.999944	31.2493	14.6312	18.0962	27.8826	57.0708	30.5285
185	RP11-206L10.11	374.354	-0.193401	0.193796	-0.997962	0.318298	0.999944	395.825	327.112	324.601	369.909	364.072	464.605
186	RP11-54O7.1	3.72232	-3.22871	1.51758	-2.12754	0.0333753	0.999944	0	0	2.26203	6.50593	6.88785	6.67811
187	NOC2L	7050.7	0.106933	0.0998954	1.07045	0.284416	0.999944	7302.87	7502.69	7129.92	6536.61	6699.91	7132.22
188	KLHL17	250.114	-0.128369	0.238949	-0.537225	0.591112	0.999944	212.117	210.063	295.195	285.332	281.418	216.561
189	PLEKHN1	23.6896	-0.799149	0.498166	-1.60418	0.108674	0.999944	17.0451	15.6763	19.2273	42.7533	22.6315	24.8044
190	C1orf170	1.74931	-0.802414	2.54529	-0.315254	0.752569	0.999944	3.7878	0	0	0	0.983979	5.72409
191	RP11-54O7.17	5.07244	-2.30733	1.41773	-1.62748	0.103634	0.999944	2.84085	0	2.26203	19.5178	2.95194	2.86205
192	HES4	92.8684	-2.25901	0.850757	-2.65529	0.00792395	0.999944	46.4005	12.5411	37.3235	371.768	46.247	42.9307
193	ISG15	2458.52	-1.70254	0.809267	-2.1038	0.0353958	0.999944	1910.94	595.7	960.232	7352.64	2510.13	1421.48
194	AGRN	2826.74	-0.935875	0.362832	-2.57936	0.00989828	0.999944	2160.94	2048.37	1612.83	6041.22	2750.22	2346.88
195	RP11-465B22.3	130.319	-0.905261	0.503355	-1.79845	0.0721053	0.999944	121.21	77.3365	73.516	303.92	89.5421	116.39
196	RP11-54O7.18	24.583	-1.39387	0.601758	-2.31633	0.0205403	0.999944	19.8859	10.4509	10.1791	54.8357	20.6636	31.4825
197	RNF223	2.21699	-1.82842	1.74313	-1.04893	0.294212	0.999944	2.84085	0	0	4.6471	2.95194	2.86205
198	C1orf159	327.114	-0.0607545	0.152477	-0.39845	0.690299	0.999944	324.804	330.248	305.374	315.073	354.232	332.951
199	RP11-465B22.8	1.83814	-0.648124	1.6331	-0.396869	0.691464	0.999944	0.946949	0	3.39304	1.85884	1.96796	2.86205
200	TNFRSF18	86.9095	0.00360947	0.560187	0.00644333	0.994859	0.999944	60.6048	161.989	38.4545	118.966	70.8465	70.5971
201	TNFRSF4	65.5301	-0.27459	0.537409	-0.510951	0.609385	0.999944	31.2493	70.0209	76.909	118.966	52.1509	43.8847
202	SDF4	4396.39	0.0284813	0.222416	0.128055	0.898106	0.999944	4994.21	4492.83	3831.88	3301.3	4431.84	5326.27
203	B3GALT6	671.56	0.020768	0.15531	0.133719	0.893625	0.999944	645.819	612.421	771.352	645.017	690.753	663.995
204	FAM132A	12.9761	-1.1424	0.755069	-1.51298	0.130285	0.999944	14.2042	3.13526	6.78609	16.7295	24.5995	12.4022
205	RP5-902P8.12	9.79201	-0.523922	0.744401	-0.703817	0.481547	0.999944	5.6817	9.40579	9.04812	5.57652	13.7757	15.2642
206	UBE2J2	2203.61	0.0572575	0.110747	0.517012	0.605148	0.999944	2239.53	2287.7	2214.53	2014.05	2258.23	2207.59
207	RP5-902P8.10	3.89731	-1.18757	1.2245	-0.969839	0.332127	0.999944	3.7878	1.04509	2.26203	1.85884	3.93592	10.4942
208	SCNN1D	39.8184	-0.549636	0.437374	-1.25667	0.208872	0.999944	32.1963	21.9468	42.9786	62.2711	42.3111	37.2066
209	ACAP3	1337.72	-0.0713082	0.105827	-0.673816	0.500428	0.999944	1289.74	1302.18	1322.16	1321.63	1382.49	1408.13
210	PUSL1	440.546	0.133434	0.176383	0.756503	0.449348	0.999944	490.52	475.515	416.213	364.332	467.39	429.307
211	CPSF3L	2695.09	0.0721638	0.114589	0.629765	0.528848	0.999944	2621.16	2857.27	2809.44	2779.89	2624.27	2478.53
212	RP5-890O3.9	49.9689	0.0240708	0.31889	0.075483	0.93983	0.999944	52.0822	45.9839	53.1577	57.624	42.3111	48.6548
213	GLTPD1	637.364	0.144825	0.161233	0.898234	0.369061	0.999944	678.016	720.066	609.617	543.71	599.243	673.535
214	TAS1R3	26.2309	-0.489958	0.43918	-1.11562	0.264585	0.999944	20.8329	20.9018	23.7513	23.2355	30.5033	38.1606
215	DVL1	589.344	-0.0228749	0.125688	-0.181998	0.855585	0.999944	568.17	582.114	603.962	602.264	608.099	571.455
216	MXRA8	1.58772	-4.05592	2.16771	-1.87107	0.0613358	0.999944	0	0	0	2.78826	1.96796	4.77008
217	AURKAIP1	3135.67	0.153508	0.131957	1.16332	0.244699	0.999944	3424.17	3516.72	2965.52	2779.89	3103.47	3024.23
218	RP5-890O3.3	3.56002	-1.3264	1.33687	-0.992162	0.321118	0.999944	3.7878	0	2.26203	2.78826	3.93592	8.58614
219	CCNL2	2000.82	-0.11986	0.176567	-0.678834	0.497243	0.999944	2067.19	1594.8	2091.25	1895.09	2024.04	2332.57
220	RP4-758J18.2	798.724	0.186673	0.171356	1.08939	0.275984	0.999944	877.822	850.701	822.248	637.582	730.112	873.878
221	MRPL20	3730.1	0.121013	0.127937	0.945884	0.344208	0.999944	4143.85	3955.66	3559.3	3450.93	3425.23	3845.64
222	RP4-758J18.13	128.535	0.114946	0.248535	0.462497	0.643725	0.999944	104.164	141.087	156.08	121.754	127.917	120.206
223	ANKRD65	16.0322	-1.44371	0.676037	-2.13555	0.0327161	0.999944	10.4164	5.22544	10.1791	12.0824	34.4393	23.8504
224	RP4-758J18.10	1.76266	-0.676827	2.14907	-0.31494	0.752807	0.999944	1.8939	1.04509	1.13101	6.50593	0	0
225	VWA1	42.1661	-0.513769	0.685551	-0.749424	0.453601	0.999944	36.931	34.4879	32.7994	91.0831	46.247	11.4482
226	ATAD3C	47.5993	0.506185	0.388968	1.30135	0.193138	0.999944	45.4536	68.9758	53.1577	26.9532	45.263	45.7927
227	ATAD3B	2347.11	0.171656	0.122924	1.39644	0.162582	0.999944	2271.73	2494.62	2694.08	2259.42	2195.26	2167.52
228	ATAD3A	2822.48	0.173998	0.11396	1.52683	0.126802	0.999944	2974.37	3155.12	2847.9	2695.32	2501.27	2760.92
229	SSU72	4115.72	0.0212343	0.103902	0.204369	0.838065	0.999944	4145.74	4367.42	3924.62	4096.88	4009.71	4149.97
230	AL645728.1	14.8639	0.294601	0.695197	0.423765	0.671737	0.999944	23.6737	7.31561	18.0962	10.2236	9.83979	20.0343
231	C1orf233	19.2575	0.0774631	0.528936	0.146451	0.883566	0.999944	27.4615	12.5411	19.2273	20.4472	18.6956	17.1723
232	RP11-345P4.9	68.3878	-0.173461	0.340932	-0.508784	0.610904	0.999944	82.3846	48.074	62.2058	66.9182	62.9747	87.7694
233	MIB2	827.629	-0.230477	0.165511	-1.39252	0.163766	0.999944	757.559	721.111	806.414	783.5	865.902	1031.29
234	CDK11B	1316.87	0.066801	0.14969	0.446262	0.655408	0.999944	1346.56	1500.75	1194.35	1192.44	1336.24	1330.85
235	RP11-345P4.10	1.46085	-0.912618	2.05783	-0.443485	0.657415	0.999944	1.8939	0	1.13101	2.78826	2.95194	0
236	RP11-345P4.7	10.3113	-0.314541	1.11047	-0.283249	0.776986	0.999944	18.939	6.27053	2.26203	3.71768	4.91989	25.7584
237	CDK11A	48.1639	0.118014	0.332796	0.354614	0.722879	0.999944	44.5066	43.8937	62.2058	49.2592	44.2791	44.8387
238	RP1-283E3.8	91.2329	-0.0893131	0.425707	-0.209799	0.833824	0.999944	87.1193	45.9839	132.329	103.166	75.7664	103.034
239	RP1-283E3.4	4.92635	-0.0775041	1.49683	-0.0517789	0.958705	0.999944	13.2573	1.04509	0	3.71768	2.95194	8.58614
240	SLC35E2	70.4646	-0.116946	0.263111	-0.444473	0.6567	0.999944	62.4986	65.8405	74.647	70.6359	73.7984	75.3672
241	NADK	3389.4	0.0414797	0.112866	0.367512	0.713237	0.999944	3512.23	3634.82	3166.84	3304.09	3329.78	3388.66
242	GNB1	16598.1	0.0737933	0.128402	0.574704	0.565491	0.999944	16170.1	18846.1	16051.4	16884.8	16455.1	15181.2
243	RP1-140A9.1	8.74913	-1.62087	0.920985	-1.75993	0.0784199	0.999944	1.8939	2.09018	9.04812	8.36477	18.6956	12.4022
244	CALML6	18.6266	-1.25439	0.590319	-2.12494	0.0335919	0.999944	12.3103	10.4509	10.1791	13.9413	31.4873	33.3905
245	TMEM52	9.57033	-0.580883	0.6964	-0.834123	0.404212	0.999944	6.62864	6.27053	10.1791	10.2236	8.85581	15.2642
246	C1orf222	3.94429	-1.11432	1.31533	-0.847181	0.396894	0.999944	1.8939	0	5.65507	8.36477	3.93592	3.81606
247	PRKCZ	109.392	0.0263252	0.459399	0.0573035	0.954303	0.999944	79.5437	73.1561	178.7	69.7064	111.19	144.056
248	RP11-181G12.2	9.52583	-0.813532	0.692185	-1.17531	0.239871	0.999944	7.57559	5.22544	7.9171	11.153	15.7437	9.54015
249	C1orf86	677.387	0.0105824	0.201732	0.0524577	0.958164	0.999944	682.75	705.434	651.464	823.465	661.234	539.973
250	AL590822.2	9.89569	-0.638366	1.33155	-0.479417	0.631642	0.999944	18.939	4.18035	0	5.57652	4.91989	25.7584
251	SKI	1064.02	-0.183345	0.157339	-1.16528	0.243904	0.999944	1045.43	967.751	976.066	996.337	1101.07	1297.46
252	MORN1	152.34	-0.18831	0.3004	-0.626863	0.530749	0.999944	162.875	100.328	163.997	132.907	156.453	197.481
253	RP4-740C4.6	13.2062	-1.1064	0.700942	-1.57845	0.114462	0.999944	7.57559	5.22544	12.4412	26.9532	10.8238	16.2183
254	RP4-740C4.7	2.78075	-1.53851	1.4378	-1.07004	0.2846	0.999944	0.946949	0	3.39304	5.57652	2.95194	3.81606
255	RP4-740C4.9	2.24729	0.447114	2.48865	0.179662	0.857418	0.999944	6.62864	0	1.13101	0	0	5.72409
256	RP4-740C4.8	5.25598	-1.2452	1.02556	-1.21416	0.224686	0.999944	3.7878	1.04509	4.52406	4.6471	11.8077	5.72409
257	RER1	4092.75	0.0777681	0.143922	0.540347	0.588957	0.999944	4464.87	4342.34	3801.34	3577.33	4013.65	4356.99
258	PEX10	615.661	-0.0367189	0.143821	-0.255309	0.798484	0.999944	650.554	578.979	593.783	665.464	572.676	632.512
259	PLCH2	85.8643	-1.14441	0.461629	-2.47907	0.0131726	0.999944	89.0132	29.2625	41.8475	133.836	90.5261	130.7
260	PANK4	835.665	-0.0199144	0.120554	-0.16519	0.868794	0.999944	809.642	874.738	805.282	848.56	862.95	812.821
261	HES5	2.23613	0.0913371	2.06877	0.0441504	0.964784	0.999944	4.73475	1.04509	1.13101	6.50593	0	0
262	RP3-395M20.12	24.8768	-0.255898	0.471034	-0.543269	0.586945	0.999944	20.8329	15.6763	31.6684	29.7414	25.5835	25.7584
263	RP3-395M20.8	558.031	0.0732078	0.177705	0.411963	0.680366	0.999944	540.708	639.594	536.101	472.145	612.035	547.605
264	TNFRSF14	1736.07	-0.473279	0.221686	-2.1349	0.0327691	0.999944	1536.9	1300.09	1524.61	2605.16	1814.46	1635.18
265	RP3-395M20.7	7.99831	-0.640012	0.960734	-0.66617	0.505302	0.999944	6.62864	3.13526	9.04812	19.5178	3.93592	5.72409
266	RP3-395M20.9	32.7225	-0.580248	0.461466	-1.2574	0.208608	0.999944	25.5676	27.1723	26.0133	57.624	26.5674	33.3905
267	FAM213B	506.907	-0.219419	0.278161	-0.788821	0.430216	0.999944	428.021	562.257	415.082	719.37	529.381	387.33
268	TTC34	9.38715	-1.39647	0.741743	-1.88268	0.0597432	0.999944	5.6817	4.18035	5.65507	19.5178	9.83979	11.4482
269	MEGF6	4.832	-2.18144	1.18963	-1.83371	0.0666977	0.999944	1.8939	0	3.39304	11.153	4.91989	7.63212
270	RP11-46F15.2	2.19429	1.85805	1.55426	1.19546	0.231907	0.999944	2.84085	5.22544	2.26203	0.929419	0	1.90803
271	TPRG1L	996.614	0.0449165	0.159004	0.282487	0.77757	0.999944	1028.39	1114.06	893.502	880.16	1035.15	1028.43
272	WRAP73	1184.28	-0.111456	0.170526	-0.653604	0.513367	0.999944	1192.21	1231.11	991.9	1079.99	1231.94	1378.55
273	TP73	2037.73	0.16067	0.386578	0.415622	0.677686	0.999944	1728.18	3416.39	1308.58	1358.81	1886.29	2528.14
274	RP5-1092A11.5	17.9008	-0.142523	0.622489	-0.228956	0.818903	0.999944	9.46949	14.6312	27.1444	19.5178	12.7917	23.8504
275	TP73-AS1	627.896	-0.091035	0.176637	-0.515378	0.606289	0.999944	567.223	538.22	719.325	660.817	675.994	605.8
276	SMIM1	5.27966	-0.415077	0.890588	-0.466071	0.641164	0.999944	3.7878	4.18035	5.65507	8.36477	4.91989	4.77008
277	LRRC47	2452.9	0.091167	0.111219	0.819708	0.412383	0.999944	2472.48	2672.29	2446.38	2350.5	2285.78	2489.98
278	CEP104	1779.24	0.0229854	0.120227	0.191183	0.848382	0.999944	1802.99	1778.74	1798.31	1608.82	1856.77	1829.8
279	DFFB	312.269	0.00645899	0.164747	0.0392054	0.968727	0.999944	307.759	285.309	346.091	315.073	320.777	298.607
280	C1orf174	936.336	0.041285	0.129391	0.319073	0.749671	0.999944	935.586	961.481	952.314	1004.7	907.229	856.706
281	RP13-15E13.1	28.4337	-0.254366	0.538129	-0.472686	0.636437	0.999944	35.0371	17.7665	24.8823	18.5884	28.5354	45.7927
282	NPHP4	448.512	-0.0303794	0.216897	-0.140064	0.888609	0.999944	528.398	433.711	368.711	386.638	455.582	518.03
283	KCNAB2	6972.85	-0.0378038	0.228214	-0.165651	0.868432	0.999944	5777.34	8044.04	6823.41	8874.09	6702.86	5615.33
284	CHD5	14.6263	-1.11087	0.612049	-1.81501	0.0695226	0.999944	11.3634	7.31561	9.04812	18.5884	13.7757	27.6664
285	RPL22	17949.2	0.0177245	0.106059	0.167119	0.867277	0.999944	17869.9	17154.1	19154.9	18544.7	17238.3	17733.2
286	RP1-120G22.11	2.69683	-0.1992	1.50498	-0.132361	0.894699	0.999944	0	4.18035	3.39304	3.71768	3.93592	0.954015
287	RNF207	103.635	-0.247298	0.538277	-0.459426	0.645928	0.999944	50.1883	64.7954	169.652	154.284	116.11	66.7811
288	ICMT	4950.89	0.215381	0.17951	1.19983	0.230206	0.999944	4868.27	6311.29	4779.67	4030.89	4653.24	5062
289	LINC00337	38.1622	0.153834	0.492776	0.312179	0.754905	0.999944	44.5066	38.6682	37.3235	17.659	37.3912	53.4249
290	GPR153	49.23	-0.00493743	0.58705	-0.00841058	0.993289	0.999944	22.7268	91.9677	32.7994	59.4828	52.1509	36.2526
291	ACOT7	3221.2	0.192202	0.118474	1.62232	0.104735	0.999944	3253.72	3701.7	3351.2	3171.18	2924.39	2925.01
292	RP1-202O8.3	4.76358	-0.00931144	0.979659	-0.00950477	0.992416	0.999944	7.57559	2.09018	4.52406	3.71768	5.90387	4.77008
293	HES2	308.368	-0.894479	0.361707	-2.47294	0.0134006	0.999944	284.085	211.108	151.556	254.661	392.608	556.191
294	ESPN	11.8559	-1.49319	0.628756	-2.37483	0.0175572	0.999944	5.6817	7.31561	5.65507	17.659	15.7437	19.0803
295	TNFRSF25	2.90884	-1.70332	1.24106	-1.37247	0.169917	0.999944	1.8939	1.04509	1.13101	4.6471	4.91989	3.81606
296	NOL9	1855.56	-0.0297887	0.161561	-0.184381	0.853715	0.999944	1879.69	1844.58	1784.74	1625.55	1801.67	2197.1
297	ZBTB48	496.509	-0.068369	0.169116	-0.404273	0.686012	0.999944	466.846	451.478	536.101	446.121	548.076	530.432
298	KLHL21	1627.65	-0.122684	0.149387	-0.821245	0.411507	0.999944	1679.89	1609.44	1385.49	1537.26	1726.88	1826.94
299	PHF13	773.927	0.0251572	0.187895	0.13389	0.893489	0.999944	702.636	956.255	683.133	792.795	766.52	742.224
300	THAP3	293.93	0.0994879	0.217209	0.458028	0.646932	0.999944	312.493	358.465	240.906	261.167	282.402	308.147
301	DNAJC11	4481.41	0.0200226	0.109146	0.183448	0.854447	0.999944	4370.17	4597.34	4570.43	4581.11	4139.6	4629.84
302	snoU13	88.7641	-0.075385	0.321219	-0.234684	0.814454	0.999944	81.4376	61.6602	116.495	97.589	89.5421	85.8614
303	RP11-312B8.1	13.1213	-0.354273	0.587677	-0.602836	0.546618	0.999944	9.46949	10.4509	14.7032	12.0824	17.7116	14.3102
304	CAMTA1	976.378	0.027853	0.122277	0.227786	0.819812	0.999944	1029.33	926.993	1000.95	994.479	983.979	922.533
305	VAMP3	558.573	0.0568663	0.184124	0.308848	0.757437	0.999944	602.26	634.368	471.633	495.38	567.756	580.041
306	RP3-467L1.6	7.36605	-0.488069	0.886013	-0.55086	0.58173	0.999944	9.46949	2.09018	6.78609	5.57652	7.87183	12.4022
307	PER3	467.204	0.798978	0.3047	2.62218	0.00873686	0.999944	476.315	772.32	531.577	313.214	250.915	458.881
308	RP3-467L1.4	14.3727	1.1567	0.828448	1.39622	0.162648	0.999944	9.46949	22.9919	27.1444	6.50593	2.95194	17.1723
309	TNFRSF9	42.094	-1.26141	0.769685	-1.63886	0.101242	0.999944	15.1512	6.27053	53.1577	94.8008	37.3912	45.7927
310	PARK7	12499.2	0.113256	0.117971	0.960038	0.337036	0.999944	13830.2	12281.9	12856.2	11360.3	11797.9	12868.7
311	Y_RNA	232.413	0.0497534	0.263454	0.188851	0.85021	0.999944	219.692	176.62	313.291	223.99	222.379	238.504
312	ERRFI1	78.8681	0.254092	0.414039	0.613692	0.539419	0.999944	78.5968	52.2544	126.674	53.9063	80.6863	81.0913
313	SLC45A1	5.06117	0.114821	1.28065	0.0896582	0.928559	0.999944	4.73475	3.13526	7.9171	0	8.85581	5.72409
314	RERE	4749.21	-0.0558823	0.184789	-0.302412	0.762338	0.999944	4329.45	5622.57	4019.63	5261.44	4937.61	4324.55
315	RP5-1115A15.1	8.61979	0.21941	0.767646	0.285821	0.775015	0.999944	12.3103	4.18035	11.3101	6.50593	7.87183	9.54015
316	RP4-633I8.1	2.30464	-0.73178	1.30824	-0.559362	0.575914	0.999944	1.8939	1.04509	2.26203	1.85884	2.95194	3.81606
317	RP4-633I8.4	1.36727	0.158728	1.81034	0.0876784	0.930132	0.999944	0	2.09018	2.26203	0.929419	1.96796	0.954015
318	ENO1	85198.6	0.0125951	0.200407	0.0628476	0.949888	0.999944	84752	90030.1	81929.6	108186	72003.6	74290.1
319	ENO1-IT1	13.8996	-0.0841924	0.683638	-0.123153	0.901986	0.999944	6.62864	12.5411	21.4893	18.5884	9.83979	14.3102
320	ENO1-AS1	7.03717	-0.273057	0.835655	-0.326758	0.743851	0.999944	2.84085	7.31561	9.04812	5.57652	8.85581	8.58614
321	HMGN2P17	8.12869	0.290286	0.75323	0.385389	0.69995	0.999944	7.57559	13.5861	5.65507	7.43535	6.88785	7.63212
322	SLC2A5	640.511	-0.102642	0.347097	-0.295716	0.767447	0.999944	488.626	650.045	714.801	953.584	656.314	379.698
323	GPR157	464.206	-0.135752	0.459957	-0.295141	0.767886	0.999944	373.098	292.625	661.644	694.276	545.124	218.469
324	MIR34A	5.68017	-1.01614	0.956087	-1.06281	0.287868	0.999944	5.6817	1.04509	4.52406	9.29419	5.90387	7.63212
325	RP3-510D11.1	4.52886	-0.977298	1.02247	-0.95582	0.339163	0.999944	3.7878	4.18035	1.13101	6.50593	3.93592	7.63212
326	RP3-510D11.2	74.1721	-0.118699	0.347471	-0.341608	0.732646	0.999944	56.817	89.8776	66.7299	80.8595	94.462	56.2869
327	H6PD	1381.83	-0.0508044	0.248896	-0.204119	0.838261	0.999944	1026.49	1477.75	1568.72	1644.14	1502.54	1071.36
328	SPSB1	153.273	0.187595	0.232496	0.806873	0.41974	0.999944	148.671	184.981	156.08	156.142	155.469	118.298
329	SLC25A33	945.728	0.0209351	0.158061	0.132449	0.894629	0.999944	904.337	885.189	1068.81	1037.23	862.95	915.855
330	RP13-15M17.1	6.11878	-0.732281	0.944471	-0.775335	0.438142	0.999944	2.84085	3.13526	7.9171	7.43535	3.93592	11.4482
331	TMEM201	1072.36	0.178823	0.115221	1.552	0.120663	0.999944	1093.73	1189.31	1133.28	1004.7	1039.08	974.05
332	PIK3CD	4497.77	0.0195917	0.301798	0.0649166	0.94824	0.999944	3441.21	4607.79	5536.32	6059.81	4365.91	2975.57
333	C1orf200	49.9872	-0.650528	0.438024	-1.48514	0.137507	0.999944	48.2944	20.9018	47.5026	71.5653	63.9586	47.7008
334	RP11-558F24.4	152.93	-0.174295	0.220656	-0.789897	0.429588	0.999944	158.141	120.185	152.687	163.578	174.164	148.826
335	CLSTN1	4437.35	-0.149215	0.177714	-0.839634	0.401113	0.999944	4185.52	4952.67	3485.79	5043.03	4632.57	4324.55
336	CTNNBIP1	565.123	-0.0312001	0.222349	-0.14032	0.888407	0.999944	529.345	479.695	668.43	693.347	503.797	516.122
337	LZIC	945.187	0.0693427	0.183005	0.378911	0.704754	0.999944	999.978	1048.22	855.047	779.783	1062.7	925.395
338	RP11-84A14.4	6.6131	-0.322717	0.830679	-0.388498	0.697647	0.999944	4.73475	8.3607	4.52406	4.6471	7.87183	9.54015
339	NMNAT1	795.263	0.12792	0.146074	0.875722	0.381181	0.999944	864.565	791.131	835.82	777.924	675.01	827.131
340	RN7SKP269	5.02826	0.896071	0.910953	0.983663	0.325281	0.999944	6.62864	7.31561	5.65507	2.78826	4.91989	2.86205
341	UBE4B	4142.55	0.00827012	0.135274	0.061136	0.951251	0.999944	4131.54	4409.23	3922.36	3870.1	3912.3	4609.8
342	PGAM1P11	1.44673	-0.227525	2.01239	-0.113062	0.909981	0.999944	1.8939	2.09018	0	2.78826	0	1.90803
343	KIF1B	1440.96	0.018556	0.260242	0.071303	0.943157	0.999944	1194.1	1995.07	1161.55	1611.61	1434.64	1248.81
344	PGD	8318.45	-0.0538862	0.156409	-0.344521	0.730455	0.999944	8765.91	7828.75	7894.48	8212.35	7416.25	9792.97
345	RP4-736L20.3	4.07686	0.677867	1.25471	0.540259	0.589019	0.999944	9.46949	1.04509	4.52406	5.57652	0.983979	2.86205
346	APITD1	179.858	0.139794	0.216098	0.646901	0.517696	0.999944	197.912	177.665	190.01	144.989	167.276	201.297
347	CORT	2.43819	-0.894755	1.45408	-0.615341	0.53833	0.999944	2.84085	0	2.26203	2.78826	1.96796	4.77008
348	DFFA	5070.93	0.122056	0.11397	1.07095	0.284191	0.999944	4894.78	5614.21	5347.44	5043.96	4803.79	4721.42
349	PEX14	744.109	-0.0696093	0.181063	-0.384449	0.700646	0.999944	713.053	860.107	605.093	784.43	732.08	769.89
350	CASZ1	232.313	-0.691057	0.33928	-2.03683	0.0416666	0.999944	205.488	99.2833	228.465	316.932	247.963	295.745
351	C1orf127	81.0191	-0.194325	0.458439	-0.423885	0.671649	0.999944	66.2864	112.869	47.5026	71.5653	61.0067	126.884
352	TARDBP	11377.8	0.142053	0.115644	1.22837	0.219309	0.999944	12023.4	12641.4	11147.3	10362.1	10600.4	11492.1
353	MASP2	3.29726	-1.43604	1.33673	-1.07429	0.282692	0.999944	0	3.13526	2.26203	2.78826	4.91989	6.67811
354	RP4-635E18.8	71.5914	-0.344022	0.424693	-0.810047	0.417913	0.999944	48.2944	41.8035	99.5293	96.6596	67.8946	75.3672
355	SRM	7606.13	0.0822509	0.170122	0.483483	0.628753	0.999944	8744.13	7159.9	7564.23	6364.66	7287.35	8516.49
356	EXOSC10	4139.89	0.0766228	0.112046	0.683854	0.494068	0.999944	4096.5	4431.17	4222.08	4280.9	3793.24	4015.45
357	RP4-635E18.7	1.8248	-1.99486	1.92439	-1.03662	0.299914	0.999944	0	0	2.26203	1.85884	4.91989	1.90803
358	RP4-635E18.6	18.7635	0.0932777	0.663611	0.140561	0.888217	0.999944	20.8329	29.2625	7.9171	12.0824	16.7276	25.7584
359	MTOR	6139.33	0.0153467	0.130861	0.117275	0.906642	0.999944	5686.43	6386.53	6443.39	5640.65	6019	6659.98
360	UBIAD1	1338.31	0.0624625	0.142928	0.437022	0.662095	0.999944	1351.3	1221.71	1529.13	1253.79	1341.16	1332.76
361	PTCHD2	15.0865	-0.73891	0.962108	-0.768012	0.44248	0.999944	21.7798	5.22544	6.78609	3.71768	17.7116	35.2986
362	FBXO2	14.5331	0.0283455	0.561071	0.0505203	0.959708	0.999944	10.4164	16.7214	16.9652	13.0119	16.7276	13.3562
363	FBXO44	360.568	-0.333561	0.215603	-1.54711	0.121837	0.999944	278.403	280.084	399.248	398.721	433.935	373.02
364	FBXO6	520.472	0.0293039	0.327214	0.0895558	0.92864	0.999944	495.254	721.111	360.794	631.076	553.98	360.618
365	MAD2L2	877.281	0.116696	0.171836	0.679114	0.497066	0.999944	859.83	1020.01	858.44	929.419	874.757	721.235
366	AGTRAP	187.73	0.0935375	0.252358	0.370654	0.710895	0.999944	198.859	217.378	165.128	187.743	140.709	216.561
367	C1orf167	2.14908	-0.532322	2.0175	-0.263852	0.791894	0.999944	1.8939	0	3.39304	0.929419	0	6.67811
368	MTHFR	1062.33	-0.293576	0.170552	-1.72132	0.0851924	0.999944	1031.23	848.611	983.983	1244.49	997.755	1267.89
369	CLCN6	760.444	-0.314425	0.246347	-1.27635	0.201832	0.999944	744.302	520.454	769.09	969.384	645.49	913.947
370	NPPA-AS1	38.4994	-0.490953	0.409463	-1.19902	0.230521	0.999944	35.0371	28.2174	32.7994	53.9063	29.5194	51.5168
371	RNU5E-1	2.97884	0.426563	1.15704	0.368667	0.712376	0.999944	3.7878	4.18035	2.26203	1.85884	1.96796	3.81606
372	RNU5E-4P	1.65049	-0.463545	1.48328	-0.312514	0.75465	0.999944	0.946949	2.09018	1.13101	1.85884	1.96796	1.90803
373	KIAA2013	2031.27	0.0186852	0.115167	0.162245	0.871113	0.999944	1923.25	2166.47	2043.74	1940.63	2092.92	2020.6
374	PLOD1	2783.57	-0.00100467	0.117496	-0.0085507	0.993178	0.999944	2891.98	2671.24	2784.56	2969.49	2588.85	2795.26
375	MFN2	6177.1	0.0433796	0.144917	0.299341	0.76468	0.999944	6036.8	6887.13	5885.8	5438.96	6126.25	6687.65
376	MIIP	886.733	0.0911785	0.143548	0.635179	0.525312	0.999944	846.573	875.784	1022.44	879.231	881.645	814.729
377	TNFRSF8	2912.36	0.229589	0.269068	0.853274	0.393507	0.999944	2710.17	2358.76	4362.32	3014.11	2763.01	2265.79
378	TNFRSF1B	4770.3	0.169774	0.219796	0.772418	0.439867	0.999944	3993.28	5221.26	5937.83	4458.42	5305.61	3705.4
379	SNORA70	3.35824	-0.141453	1.13501	-0.124628	0.900818	0.999944	1.8939	2.09018	5.65507	2.78826	2.95194	4.77008
380	VPS13D	2364.62	-0.0439117	0.161686	-0.271587	0.785939	0.999944	2047.3	2617.94	2320.84	2136.73	2601.64	2463.27
381	DHRS3	62.8054	0.0724575	0.427281	0.169578	0.865342	0.999944	49.2414	93.0128	50.8957	67.8476	75.7664	40.0686
382	RP11-474O21.5	1.46199	-0.901848	1.71289	-0.526507	0.598536	0.999944	0.946949	2.09018	0	1.85884	1.96796	1.90803
383	PRAMEF12	4.39263	-0.68538	1.77224	-0.386731	0.698956	0.999944	0	0	10.1791	8.36477	5.90387	1.90803
384	PRAMEF1	3.21571	-0.906359	1.7466	-0.518927	0.603812	0.999944	0	0	6.78609	2.78826	5.90387	3.81606
385	HNRNPCL1	5.64566	0.10578	0.995452	0.106263	0.915374	0.999944	4.73475	9.40579	3.39304	5.57652	8.85581	1.90803
386	PRAMEF2	3.1316	-1.00558	1.28213	-0.784309	0.432859	0.999944	1.8939	2.09018	2.26203	3.71768	7.87183	0.954015
387	PRAMEF7	1.53762	-0.0760207	2.60923	-0.0291353	0.976757	0.999944	0	0	4.52406	3.71768	0.983979	0
388	HNRNPCP5	2.36158	0.145718	1.3406	0.108696	0.913444	0.999944	0.946949	3.13526	3.39304	2.78826	2.95194	0.954015
389	WI2-2994D6.1	2.2613	-1.7022	1.9173	-0.88781	0.374643	0.999944	0	2.09018	1.13101	5.57652	0	4.77008
390	SCARNA11	2.15676	-0.540683	1.86951	-0.289211	0.77242	0.999944	1.8939	0	3.39304	3.71768	3.93592	0
391	PRDM2	4155.06	-0.0375151	0.165917	-0.226108	0.821118	0.999944	4336.08	4130.19	3836.4	3466.73	4591.25	4569.73
392	KAZN	63.9921	-0.431015	0.327459	-1.31624	0.188094	0.999944	41.6658	54.3446	67.8609	83.6477	62.9747	73.4592
393	TMEM51	94.798	-0.241297	0.521129	-0.463028	0.643344	0.999944	45.4536	60.6151	154.949	143.131	80.6863	83.9533
394	FHAD1	9.1739	-0.314543	0.84531	-0.372103	0.709816	0.999944	4.73475	5.22544	14.7032	15.8001	8.85581	5.72409
395	RP3-467K16.4	2.52236	0.319541	1.52044	0.210163	0.83354	0.999944	2.84085	1.04509	4.52406	2.78826	3.93592	0
396	EFHD2	4023.85	0.197698	0.218801	0.903553	0.366233	0.999944	3623.03	4423.86	4850.92	4610.85	3672.21	2962.22
397	CASP9	322.602	0.282417	0.22098	1.27802	0.201241	0.999944	315.334	393.998	352.877	230.496	341.441	301.469
398	DNAJC16	954.516	-0.0350189	0.138486	-0.25287	0.800369	0.999944	925.169	947.895	955.707	858.783	997.755	1041.78
399	SCARNA21	2.37335	-3.57564	1.81296	-1.97227	0.0485792	0.999944	0.946949	0	0	4.6471	1.96796	6.67811
400	AGMAT	388.578	0.722934	0.290873	2.48539	0.012941	0.999944	341.849	665.721	444.489	335.52	253.867	290.021
401	RP4-680D5.2	3.27858	-1.10933	1.29152	-0.858933	0.390378	0.999944	2.84085	0	3.39304	3.71768	5.90387	3.81606
402	CHCHD2P6	8.62185	0.108558	0.722927	0.150165	0.880634	0.999944	8.52254	11.496	6.78609	5.57652	8.85581	10.4942
403	DDI2	4073.06	0.143133	0.183241	0.781121	0.434731	0.999944	3778.33	5260.97	3785.51	3640.54	4020.54	3952.48
404	PLEKHM2	3071.65	-0.0535166	0.131455	-0.407111	0.683927	0.999944	2786.87	3208.42	3049.22	3408.18	3048.37	2928.83
405	SLC25A34	19.5951	-0.105949	0.519969	-0.20376	0.838541	0.999944	21.7798	16.7214	18.0962	26.9532	20.6636	13.3562
406	FBLIM1	2.74079	-1.62528	1.48175	-1.09687	0.272698	0.999944	2.84085	0	1.13101	1.85884	3.93592	6.67811
407	RP11-169K16.6	1.30006	-0.645105	1.85627	-0.347527	0.728195	0.999944	1.8939	0	1.13101	0.929419	0.983979	2.86205
408	RP11-169K16.7	419.067	-0.0345759	0.145734	-0.237253	0.812461	0.999944	400.56	423.261	418.475	447.98	433.935	390.192
409	RP11-169K16.8	56.1958	0.25558	0.40546	0.630346	0.528468	0.999944	59.6578	47.029	76.909	43.6827	37.3912	72.5052
410	RP11-169K16.9	127.033	0.299907	0.228476	1.31264	0.189305	0.999944	142.042	134.816	143.639	94.8008	119.061	127.838
411	SPEN	7935.8	-0.0993522	0.1685	-0.589629	0.555439	0.999944	6390.96	9013.88	7583.45	7838.72	8457.3	8330.46
412	ZBTB17	953.036	-0.0608727	0.15156	-0.401641	0.687948	0.999944	927.063	866.378	1005.47	862.501	1000.71	1056.09
413	CLCNKA	4.58454	-0.98452	1.01918	-0.96599	0.334049	0.999944	3.7878	3.13526	2.26203	2.78826	8.85581	6.67811
414	EPHA2	70.1209	-0.866292	0.409729	-2.11431	0.0344892	0.999944	64.3925	45.9839	38.4545	99.4479	55.1028	117.344
415	RP11-276H7.2	1.62891	-0.514571	1.67209	-0.307741	0.758279	0.999944	1.8939	2.09018	0	0.929419	2.95194	1.90803
416	ARHGEF19	86.6417	-0.318593	0.440886	-0.72262	0.469913	0.999944	72.9151	67.9307	90.4812	52.9769	153.501	82.0453
417	ANO7P1	10.9519	-0.740444	0.662215	-1.11813	0.263511	0.999944	10.4164	7.31561	6.78609	13.9413	17.7116	9.54015
418	C1orf134	28.8032	0.172546	0.400622	0.430696	0.66669	0.999944	35.0371	29.2625	27.1444	23.2355	29.5194	28.6205
419	RSG1	104.456	0.0127251	0.24664	0.0515938	0.958852	0.999944	108.899	112.869	92.7432	91.0831	119.061	102.08
420	FBXO42	1588.16	-0.0673536	0.109866	-0.613054	0.539841	0.999944	1575.72	1585.4	1491.81	1553.99	1634.39	1687.65
421	SZRD1	10402.1	0.0525153	0.106899	0.491262	0.623241	0.999944	10131.4	10493.7	11149.5	10664.2	10254	9719.51
422	RP11-430L17.1	1.49851	0.412501	1.71375	0.240701	0.809787	0.999944	1.8939	2.09018	1.13101	0	1.96796	1.90803
423	SPATA21	2.84584	-0.32638	1.4453	-0.225822	0.82134	0.999944	0.946949	1.04509	5.65507	6.50593	1.96796	0.954015
424	NECAP2	2167	0.0474528	0.131567	0.360675	0.718343	0.999944	2132.53	2182.14	2293.7	2370.95	1992.56	2030.14
425	RP4-798A10.2	12.9136	0.00442308	0.718949	0.00615214	0.995091	0.999944	9.46949	14.6312	14.7032	6.50593	22.6315	9.54015
426	CROCCP3	29.8182	-0.625869	0.544299	-1.14986	0.250201	0.999944	13.2573	17.7665	39.5855	28.812	41.3271	38.1606
427	RP4-798A10.7	3.93237	-0.395439	1.03289	-0.382846	0.701834	0.999944	4.73475	3.13526	2.26203	2.78826	5.90387	4.77008
428	NBPF1	90.9605	-0.382004	0.361582	-1.05648	0.29075	0.999944	88.0663	60.6151	88.2191	65.9888	112.174	130.7
429	CROCCP2	441.866	-0.226819	0.1872	-1.21164	0.225651	0.999944	428.021	348.014	445.62	434.968	454.598	539.973
430	MST1P2	20.4355	-0.565735	0.584049	-0.968643	0.332723	0.999944	14.2042	10.4509	24.8823	15.8001	32.4713	24.8044
431	EIF1AXP1	12.2036	0.776439	0.79332	0.978721	0.327718	0.999944	14.2042	24.037	7.9171	3.71768	14.7597	8.58614
432	CROCC	114.781	-0.645485	0.381497	-1.69198	0.0906497	0.999944	110.793	48.074	109.708	169.154	126.933	124.022
433	MST1L	5.28044	-0.636979	1.10556	-0.576161	0.564507	0.999944	5.6817	1.04509	5.65507	1.85884	8.85581	8.58614
434	RP11-108M9.4	2.81489	-0.0417397	1.25374	-0.0332921	0.973442	0.999944	1.8939	4.18035	2.26203	4.6471	2.95194	0.954015
435	RP11-108M9.6	3.67069	0.117248	1.06561	0.11003	0.912386	0.999944	2.84085	5.22544	3.39304	1.85884	3.93592	4.77008
436	ATP13A2	633.673	0.0221829	0.174377	0.127212	0.898772	0.999944	730.098	565.393	619.796	679.405	643.522	563.823
437	SDHB	3477.56	0.0918868	0.12452	0.737928	0.460558	0.999944	3443.11	3954.61	3367.03	3432.35	3437.04	3231.25
438	PADI2	109.553	-0.263553	0.798512	-0.330055	0.741358	0.999944	67.2334	211.108	20.3583	120.824	39.3592	198.435
439	PADI1	1.452	-0.893767	2.08042	-0.429608	0.667481	0.999944	0.946949	2.09018	0	1.85884	0	3.81606
440	PADI3	3.91002	-1.21902	1.45355	-0.838655	0.401663	0.999944	4.73475	0	2.26203	0.929419	8.85581	6.67811
441	RCC2	11831.1	0.152968	0.134941	1.13359	0.256966	0.999944	11343.5	13937.3	12092.8	11867.8	10794.2	10951.1
442	ARHGEF10L	10.5116	-0.60739	0.771186	-0.787605	0.430928	0.999944	15.1512	6.27053	3.39304	11.153	12.7917	14.3102
443	ACTL8	9.2552	-0.321234	0.777929	-0.412935	0.679654	0.999944	9.46949	8.3607	6.78609	4.6471	16.7276	9.54015
444	KLHDC7A	1.48564	-0.85104	1.76257	-0.48284	0.629209	0.999944	0.946949	0	2.26203	1.85884	0.983979	2.86205
445	ALDH4A1	357.639	0.0880746	0.273278	0.322289	0.747234	0.999944	342.796	293.67	469.371	260.237	386.704	393.054
446	IFFO2	1008.36	-0.0589472	0.242188	-0.243394	0.8077	0.999944	874.034	760.824	1328.94	1074.41	1032.19	979.774
447	RP5-1126H10.2	7.99255	-0.734392	0.842698	-0.871478	0.383493	0.999944	2.84085	7.31561	7.9171	6.50593	15.7437	7.63212
448	UBR4	8403.97	-0.274017	0.149554	-1.83223	0.0669175	0.999944	6636.22	8310.54	7878.65	10084.2	8847.94	8666.27
449	AL137127.1	1.8454	-0.614723	1.68288	-0.36528	0.714903	0.999944	0	1.04509	3.39304	2.78826	0.983979	2.86205
450	RP1-43E13.2	17.6868	0.714715	0.518324	1.3789	0.167927	0.999944	18.939	18.8116	28.2754	14.8707	13.7757	11.4482
451	EMC1	3815.68	-0.0441426	0.126675	-0.348471	0.727487	0.999944	3633.44	3630.64	4008.32	3836.64	3579.72	4205.3
452	MRTO4	5232.1	0.11126	0.0980609	1.1346	0.256543	0.999944	5661.81	5299.64	5339.52	5185.23	4915.96	4990.45
453	AKR7L	4.43296	-0.637478	1.04013	-0.612882	0.539954	0.999944	1.8939	6.27053	2.26203	7.43535	4.91989	3.81606
454	AKR7A3	4.46441	-1.11621	1.07518	-1.03816	0.299194	0.999944	1.8939	2.09018	4.52406	5.57652	9.83979	2.86205
455	AKR7A2	1321.35	0.0739621	0.164356	0.450011	0.652703	0.999944	1331.41	1549.87	1184.17	1388.55	1294.92	1179.16
456	RNU6-1099P	2.21361	1.85906	1.40673	1.32155	0.186319	0.999944	2.84085	4.18035	3.39304	0.929419	0.983979	0.954015
457	PQLC2	267.736	0.166644	0.181437	0.918468	0.358374	0.999944	268.934	297.85	282.754	218.414	263.706	274.756
458	CAPZB	13201.1	0.0990935	0.174029	0.569408	0.56908	0.999944	12093.5	14147.4	14722.4	14624.4	12914.7	10704.1
459	MINOS1	261.895	-0.0710383	0.163535	-0.434392	0.664004	0.999944	262.305	239.325	264.657	260.237	285.354	259.492
460	RPS14P3	33.9931	-0.0616824	0.640832	-0.0962536	0.923319	0.999944	38.8249	14.6312	46.3716	45.5415	44.2791	14.3102
461	NBL1	6.04291	0.267728	0.950175	0.281767	0.778122	0.999944	5.6817	7.31561	6.78609	2.78826	10.8238	2.86205
462	HTR6	1.77301	-3.09188	1.91012	-1.61868	0.105516	0.999944	0	0	1.13101	4.6471	2.95194	1.90803
463	TMCO4	908.269	-0.0332479	0.188814	-0.176089	0.860224	0.999944	873.087	1070.17	749.863	831.83	953.476	971.187
464	OTUD3	662.122	0.161028	0.203723	0.790428	0.429278	0.999944	626.88	613.467	857.309	652.452	550.044	672.581
465	PLA2G2D	2.00299	-0.353622	1.37182	-0.257776	0.79658	0.999944	0.946949	2.09018	2.26203	1.85884	2.95194	1.90803
466	UBXN10	4.43991	0.815112	1.15072	0.708351	0.478727	0.999944	4.73475	2.09018	10.1791	0.929419	3.93592	4.77008
467	CAMK2N1	5.02209	-0.738594	1.15709	-0.638319	0.523266	0.999944	2.84085	7.31561	1.13101	11.153	1.96796	5.72409
468	MUL1	1183.5	0.0371658	0.162269	0.229038	0.818839	0.999944	1275.54	1189.31	1131.01	1020.5	1139.45	1345.16
469	CDA	1.62245	1.24232	2.13328	0.58235	0.560331	0.999944	5.6817	0	1.13101	0	1.96796	0.954015
470	PINK1	144.306	0.157143	0.357205	0.439923	0.659993	0.999944	164.769	140.042	151.556	79.0006	137.757	192.711
471	PINK1-AS	499.928	-0.054833	0.235452	-0.232884	0.815851	0.999944	460.217	523.589	487.467	377.344	514.621	636.328
472	DDOST	10860.1	0.102826	0.234699	0.438117	0.661302	0.999944	12555.6	10467.6	10717.5	7501.34	10737.2	13181.6
473	KIF17	2.47208	-0.861355	1.69272	-0.508859	0.610851	0.999944	1.8939	0	3.39304	0.929419	0.983979	7.63212
474	SH2D5	21.3564	-0.676587	0.692629	-0.97684	0.328648	0.999944	16.0981	7.31561	26.0133	42.7533	21.6475	14.3102
475	HP1BP3	10208.6	0.151129	0.136683	1.10569	0.268861	0.999944	9370.06	11292.2	11566.9	9938.28	9840.77	9243.45
476	EIF4G3	5144.17	-0.043351	0.178243	-0.243212	0.807841	0.999944	4269.79	5196.18	5735.38	5906.46	5123.58	4633.65
477	RP11-487E1.2	1.62481	-0.509981	1.67151	-0.305102	0.760289	0.999944	1.8939	2.09018	0	1.85884	2.95194	0.954015
478	AL031005.1	12.7228	-0.215385	0.661673	-0.325516	0.744791	0.999944	13.2573	6.27053	15.8342	17.659	13.7757	9.54015
479	ECE1	1289.73	-0.196289	0.155887	-1.25917	0.207968	0.999944	1260.39	1296.95	1048.45	1317.92	1514.34	1300.32
480	RP5-1071N3.1	32.6046	-0.196999	0.571017	-0.344996	0.730097	0.999944	39.7719	22.9919	28.2754	15.8001	33.4553	55.3329
481	NBPF2P	5.75357	-0.883749	1.68718	-0.523804	0.600415	0.999944	7.57559	0	4.52406	0	15.7437	6.67811
482	NBPF3	66.4138	-0.535916	1.02209	-0.524334	0.600046	0.999944	57.7639	3.13526	101.791	65.0593	155.469	15.2642
483	ALPL	10.1263	-1.30387	0.94997	-1.37254	0.169895	0.999944	5.6817	7.31561	4.52406	27.8826	2.95194	12.4022
484	RAP1GAP	13.5074	-1.54276	0.672302	-2.29474	0.0217481	0.999944	8.52254	3.13526	9.04812	14.8707	20.6636	24.8044
485	USP48	6456.46	-0.00237376	0.150961	-0.0157243	0.987454	0.999944	6206.31	6292.47	6855.08	7408.4	6290.58	5685.93
486	LDLRAD2	4.80347	0.416042	0.918084	0.453164	0.650431	0.999944	5.6817	6.27053	4.52406	5.57652	2.95194	3.81606
487	HSPG2	102.225	-0.602732	0.600786	-1.00324	0.315745	0.999944	48.2944	42.8486	152.687	202.613	92.494	74.4132
488	RP1-224A6.3	6.67521	-1.01498	0.917917	-1.10574	0.268838	0.999944	4.73475	7.31561	1.13101	6.50593	10.8238	9.54015
489	LINC00339	319.753	-0.0998947	0.236805	-0.421843	0.67314	0.999944	318.175	339.654	268.05	281.614	291.258	419.767
490	CDC42	16422.9	0.158932	0.124277	1.27885	0.200951	0.999944	16476.9	18300.5	17202.7	17000	15104.1	14453.3
491	CDC42-IT1	1.44794	-1.67659	1.83785	-0.912254	0.361635	0.999944	0.946949	0	1.13101	3.71768	0.983979	1.90803
492	WNT4	6.28344	-0.964761	0.943508	-1.02253	0.306532	0.999944	0.946949	6.27053	5.65507	9.29419	8.85581	6.67811
493	ZBTB40	2011.92	-0.220853	0.189919	-1.16288	0.244878	0.999944	1888.22	1741.12	1945.35	1816.09	2016.17	2664.56
494	ZBTB40-IT1	4.40792	-1.66391	1.05121	-1.58285	0.113456	0.999944	0.946949	2.09018	3.39304	7.43535	5.90387	6.67811
495	EPHB2	235.694	-0.694567	0.387122	-1.79418	0.072784	0.999944	265.146	155.718	118.757	189.602	311.921	373.02
496	RP1-74M1.3	1.6595	0.698795	1.51667	0.460744	0.644982	0.999944	1.8939	3.13526	1.13101	1.85884	0.983979	0.954015
497	C1orf234	2.1458	-0.0556924	1.69958	-0.0327683	0.973859	0.999944	0.946949	3.13526	2.26203	5.57652	0	0.954015
498	KDM1A	6460.45	-0.0409595	0.104909	-0.39043	0.696218	0.999944	6326.57	6084.5	6695.61	6842.38	6399.8	6413.84
499	LUZP1	2000.9	-0.0625104	0.194155	-0.321961	0.747483	0.999944	1719.66	2002.39	2151.19	2488.06	1779.03	1865.1
500	RP5-1057J7.6	52.6904	-0.0645484	0.505908	-0.127589	0.898474	0.999944	54.9231	26.1272	73.516	33.4591	71.8305	56.2869
501	HNRNPR	16757.4	0.182002	0.109013	1.66955	0.0950082	0.999944	17336.7	19270.4	16831.8	15876.3	15675.8	15553.3
502	ZNF436	260.686	0.0556197	0.265317	0.209635	0.833953	0.999944	286.926	318.752	191.141	227.708	238.123	301.469
503	C1orf213	26.009	-0.516877	0.534452	-0.967116	0.333486	0.999944	18.939	11.496	33.9304	33.4591	32.4713	25.7584
504	TCEA3	22.1019	-0.752819	0.504208	-1.49307	0.135418	0.999944	11.3634	16.7214	21.4893	32.5297	29.5194	20.9883
505	ASAP3	5.24393	-1.23917	0.919177	-1.34813	0.177615	0.999944	2.84085	3.13526	3.39304	5.57652	9.83979	6.67811
506	E2F2	2542.25	0.383684	0.343347	1.11748	0.263788	0.999944	2896.72	3612.87	2125.18	1231.48	2598.69	2788.59
507	RP1-150O5.3	1.83895	0.416196	1.70441	0.244188	0.807085	0.999944	1.8939	1.04509	3.39304	3.71768	0.983979	0
508	ID3	1612	0.0180016	0.254126	0.0708373	0.943527	0.999944	1667.58	1569.72	1628.66	1069.76	2047.66	1688.61
509	MDS2	8.02165	0.0010066	1.0324	0.000975016	0.999222	0.999944	9.46949	1.04509	13.5722	7.43535	12.7917	3.81606
510	RPL11	37056	0.00657357	0.14082	0.0466808	0.962768	0.999944	37921.5	32190.8	41309.2	38063.4	35884.7	36966.2
511	TCEB3	3278.82	0.114909	0.113773	1.00998	0.312503	0.999944	3433.64	3380.86	3413.4	2957.41	3079.85	3407.74
512	RP5-886K2.3	95.1294	0.139902	0.244021	0.573319	0.566428	0.999944	108.899	95.103	95.0052	86.436	102.334	82.9993
513	PITHD1	3068.32	0.108842	0.104949	1.03709	0.299694	0.999944	3220.57	3208.42	3122.73	2784.54	2988.34	3085.29
514	LYPLA2	2523.61	0.0286715	0.13279	0.215916	0.829053	0.999944	2476.27	2851	2318.58	2488.06	2542.6	2465.18
515	GALE	1359.73	0.192872	0.133331	1.44656	0.148021	0.999944	1456.41	1574.95	1319.89	1337.43	1245.72	1224
516	HMGCL	1244.81	-0.00102152	0.129449	-0.0078913	0.993704	0.999944	1268.91	1255.15	1209.05	1347.66	1133.54	1254.53
517	FUCA1	1434.33	0.198978	0.235291	0.845665	0.39774	0.999944	1464.93	1621.98	1512.17	1038.16	1780.02	1188.7
518	CNR2	677.404	0.0845943	0.433978	0.194928	0.845449	0.999944	586.162	310.391	1195.48	632.005	720.273	620.11
519	RP11-4M23.2	39.459	-0.0205374	0.667288	-0.0307774	0.975447	0.999944	29.3554	12.5411	75.778	31.6003	53.1349	34.3445
520	PNRC2	8193.56	0.0838605	0.101434	0.826747	0.408381	0.999944	8650.38	8123.47	8521.07	8148.22	7545.15	8173.05
521	SRSF10	11111.9	0.103215	0.11784	0.875895	0.381087	0.999944	11623.8	10852.2	12052.1	11574.1	10179.3	10390.2
522	MYOM3	1.9183	-1.00188	2.38943	-0.419299	0.674997	0.999944	3.7878	0	0	0	2.95194	4.77008
523	IL22RA1	2.28301	-0.326727	1.4804	-0.220703	0.825324	0.999944	3.7878	0	2.26203	2.78826	2.95194	1.90803
524	IFNLR1	764.526	0.129034	0.355788	0.362671	0.716851	0.999944	802.066	974.022	619.796	389.427	836.382	965.463
525	GRHL3	53.0669	-0.658381	0.533997	-1.23293	0.217602	0.999944	45.4536	27.1723	50.8957	39.965	43.2951	111.62
526	STPG1	108.25	0.0745728	0.323129	0.230783	0.817483	0.999944	103.217	120.185	109.708	68.777	111.19	136.424
527	NIPAL3	1071.23	0.0122198	0.214934	0.0568535	0.954662	0.999944	1070.05	1055.54	1101.61	787.218	1135.51	1277.43
528	RCAN3	113.501	0.159007	0.425289	0.37388	0.708494	0.999944	83.3315	178.71	97.2673	85.5066	80.6863	155.504
529	SRRM1	9338.86	0.223123	0.126835	1.75916	0.07855	0.999944	9323.66	10705.9	10149.7	9296.05	7987.94	8569.92
530	CLIC4	8092.97	0.262304	0.188811	1.38924	0.16476	0.999944	9154.16	9676.47	7649.05	6382.32	6840.62	8855.17
531	RUNX3	8783.33	0.0252026	0.24558	0.102625	0.918261	0.999944	7503.63	10965.1	8111.64	11074	8203.43	6842.2
532	RP11-84D1.1	21.4798	-0.275322	0.505189	-0.544987	0.585762	0.999944	21.7798	25.0821	11.3101	24.1649	24.5995	21.9423
533	SYF2	2299.86	0.0777238	0.112557	0.690526	0.489863	0.999944	2513.2	2310.69	2260.9	2152.53	2246.42	2315.39
534	C1orf63	1638.87	-0.0313092	0.179604	-0.174323	0.861611	0.999944	1627.81	1363.84	1871.83	1472.2	1696.38	1801.18
535	RP3-465N24.6	4.63153	-0.725544	0.952725	-0.761547	0.446331	0.999944	2.84085	3.13526	4.52406	4.6471	7.87183	4.77008
536	RP3-465N24.5	3.20258	-3.04141	1.58949	-1.91345	0.0556903	0.999944	0	2.09018	0	7.43535	4.91989	4.77008
537	RP11-335G20.7	3.27572	0.654625	1.37936	0.474585	0.635083	0.999944	0.946949	2.09018	9.04812	4.6471	1.96796	0.954015
538	TMEM50A	4334.46	0.0966176	0.123776	0.780582	0.435048	0.999944	4729.06	4688.26	4020.76	4303.21	4068.75	4196.71
539	RHCE	3.94364	0.11398	1.09459	0.10413	0.917066	0.999944	5.6817	2.09018	4.52406	6.50593	2.95194	1.90803
540	RP3-469D22.1	3.22419	2.05665	1.61529	1.27324	0.202932	0.999944	3.7878	7.31561	4.52406	3.71768	0	0
541	TMEM57	1335.5	-0.181254	0.14802	-1.22453	0.220754	0.999944	1354.14	1258.29	1142.32	1447.11	1274.25	1536.92
542	LDLRAP1	1641.62	0.280619	0.258659	1.0849	0.277967	0.999944	1859.81	1926.1	1616.22	1009.35	1503.52	1934.74
543	RP11-70P17.1	2.93618	-0.213845	1.16868	-0.182981	0.854813	0.999944	3.7878	2.09018	2.26203	4.6471	1.96796	2.86205
544	MAN1C1	99.1877	0.440004	0.317441	1.3861	0.165717	0.999944	126.891	100.328	115.364	108.742	85.6062	58.1949
545	SEPN1	79.4436	-0.804611	0.548198	-1.46774	0.142175	0.999944	70.0742	34.4879	68.9919	161.719	100.366	41.0227
546	RP1-317E23.3	1.48739	-0.194514	1.7657	-0.110162	0.912281	0.999944	0.946949	2.09018	1.13101	2.78826	1.96796	0
547	MTFR1L	838.023	-0.0565812	0.16217	-0.3489	0.727164	0.999944	805.854	742.012	917.253	921.054	880.661	761.304
548	AL020996.1	5.30537	-0.397893	1.21407	-0.327734	0.743113	0.999944	4.73475	0	9.04812	7.43535	3.93592	6.67811
549	AUNIP	356.993	0.254444	0.164241	1.54921	0.121332	0.999944	352.265	397.133	416.213	352.25	318.809	305.285
550	RP1-125I3.2	2.96685	0.115563	1.4768	0.0782526	0.937627	0.999944	4.73475	0	4.52406	2.78826	0.983979	4.77008
551	PAQR7	193.336	-0.188583	0.34314	-0.54958	0.582608	0.999944	149.618	146.312	246.561	266.743	209.588	141.194
552	STMN1	11495.2	0.35621	0.165205	2.15616	0.0310708	0.999944	10710	14554.9	13456.8	10372.3	10557.1	9319.77
553	PAFAH2	528.491	-0.00462943	0.167837	-0.0275828	0.977995	0.999944	508.512	594.655	479.55	500.028	584.484	503.72
554	SCARNA17	6.56959	-1.35503	0.952192	-1.42307	0.154716	0.999944	6.62864	2.09018	2.26203	14.8707	6.88785	6.67811
555	SCARNA18	2.30163	-0.283841	1.31278	-0.216213	0.828822	0.999944	1.8939	2.09018	2.26203	3.71768	0.983979	2.86205
556	TRIM63	5.5988	0.597291	0.978579	0.610366	0.54162	0.999944	10.4164	5.22544	4.52406	1.85884	3.93592	7.63212
557	PDIK1L	879.733	0.0403455	0.223433	0.180571	0.856704	0.999944	1017.02	887.28	771.352	667.323	899.357	1036.06
558	ZNF593	484.296	0.0139152	0.145148	0.0958691	0.923625	0.999944	501.883	498.507	459.192	447.98	480.182	518.03
559	CNKSR1	102.409	-0.557673	0.428969	-1.30003	0.193591	0.999944	120.263	52.2544	75.778	75.283	153.501	137.378
560	RP11-231P20.2	1.30213	-1.46778	1.82185	-0.805651	0.420444	0.999944	0.946949	0	1.13101	1.85884	1.96796	1.90803
561	CEP85	1668.05	0.109353	0.144674	0.755857	0.449735	0.999944	1595.61	1962.67	1635.45	1514.02	1649.15	1651.4
562	SH3BGRL3	4248.17	0.0262537	0.21868	0.120055	0.904439	0.999944	3824.73	4438.49	4597.57	5159.21	4325.57	3143.48
563	UBXN11	687.598	-0.0342806	0.237876	-0.144111	0.885413	0.999944	652.448	543.446	842.606	558.581	757.664	770.844
564	CD52	4890.06	0.016485	0.214515	0.0768476	0.938745	0.999944	4931.71	4035.08	5787.4	5227.05	5490.6	3868.53
565	AIM1L	4.61857	-0.508817	1.01445	-0.501569	0.61597	0.999944	3.7878	3.13526	4.52406	2.78826	3.93592	9.54015
566	DHDDS	1897.17	0.0294189	0.163694	0.179719	0.857373	0.999944	2069.08	1846.67	1833.37	1588.38	1927.61	2117.91
567	RP3-476K8.3	4.14539	-0.228585	0.999226	-0.228762	0.819054	0.999944	2.84085	5.22544	3.39304	4.6471	5.90387	2.86205
568	HMGN2	22749.9	0.262115	0.18298	1.43248	0.152006	0.999944	27157.6	23927.3	23347.5	17106.9	20157.8	24802.5
569	RPS6KA1	5005.25	-0.0612717	0.124421	-0.492456	0.622397	0.999944	4636.26	5401.01	4659.78	5340.44	5067.49	4926.53
570	RP5-968P14.2	32.8991	0.0909898	0.433286	0.209999	0.833668	0.999944	36.931	21.9468	42.9786	28.812	29.5194	37.2066
571	ARID1A	8370.66	0.025138	0.170343	0.147573	0.88268	0.999944	7308.55	9950.28	8072.05	7514.35	8564.55	8814.15
572	PIGV	479.672	-0.0250506	0.178673	-0.140204	0.888499	0.999944	528.398	414.9	482.943	430.321	491.989	529.478
573	ZDHHC18	1560.76	-0.022251	0.141162	-0.157627	0.874751	0.999944	1619.28	1371.16	1655.81	1641.35	1606.84	1470.14
574	SFN	106.722	0.0369226	0.541319	0.0682087	0.94562	0.999944	131.626	36.5781	156.08	71.5653	102.334	142.148
575	GPN2	1558.04	0.0593898	0.125871	0.471831	0.637047	0.999944	1636.33	1629.29	1504.25	1400.63	1563.54	1614.19
576	GPATCH3	587.347	-0.0165005	0.18186	-0.0907323	0.927705	0.999944	645.819	583.159	522.529	517.687	575.628	679.259
577	NUDC	7414.65	0.175078	0.107357	1.6308	0.102933	0.999944	8231.83	7822.48	7537.08	6568.21	7140.74	7187.55
578	C1orf172	1.85417	0.921718	1.67045	0.551776	0.581102	0.999944	2.84085	1.04509	3.39304	0	0.983979	2.86205
579	TRNP1	15.6526	-0.875931	0.705573	-1.24145	0.214441	0.999944	19.8859	6.27053	6.78609	26.9532	20.6636	13.3562
580	FAM46B	2.25548	1.30299	1.94428	0.670165	0.502753	0.999944	2.84085	0	6.78609	0	2.95194	0.954015
581	SLC9A1	787.493	-0.211461	0.162034	-1.30504	0.191879	0.999944	639.191	837.115	713.67	887.595	839.334	808.051
582	CHCHD3P3	1.79427	-0.675995	1.64927	-0.409876	0.681897	0.999944	1.8939	0	2.26203	3.71768	0.983979	1.90803
583	NPM1P39	10.3398	-0.0330522	0.757919	-0.0436091	0.965216	0.999944	10.4164	15.6763	4.52406	10.2236	6.88785	14.3102
584	WDTC1	1797.52	0.0033194	0.144326	0.0229994	0.981651	0.999944	1591.82	1794.42	2013.21	1810.51	1863.66	1711.5
585	TMEM222	940.493	-0.0838013	0.11611	-0.721741	0.470454	0.999944	928.957	896.685	913.86	951.725	933.796	1017.93
586	RNU6-48P	2.33613	0.139803	1.31781	0.106088	0.915513	0.999944	1.8939	2.09018	3.39304	3.71768	1.96796	0.954015
587	RP11-4K3__A.5	15.6694	0.0693857	0.532395	0.130327	0.896307	0.999944	13.2573	14.6312	20.3583	16.7295	13.7757	15.2642
588	SYTL1	647.427	-0.249592	0.269346	-0.926659	0.354104	0.999944	564.382	406.539	804.151	722.159	664.186	723.144
589	MAP3K6	49.7036	-0.103879	0.410346	-0.253149	0.800153	0.999944	56.817	29.2625	57.6818	62.2711	51.1669	41.0227
590	GPR3	23.7721	-0.313606	0.600692	-0.522074	0.601619	0.999944	15.1512	13.5861	35.0615	38.1062	21.6475	19.0803
591	WASF2	10935.4	0.00761475	0.162985	0.0467206	0.962736	0.999944	10026.3	12949.7	9916.74	11266.4	11379.7	10073.4
592	RP1-159A19.4	3.50673	-0.0114446	1.04604	-0.0109409	0.991271	0.999944	2.84085	3.13526	4.52406	2.78826	3.93592	3.81606
593	AHDC1	613.65	-0.0695883	0.215849	-0.322393	0.747155	0.999944	515.14	770.23	511.219	631.076	616.955	637.282
594	FGR	619.953	-0.143596	0.460244	-0.312	0.75504	0.999944	400.56	375.187	991.9	660.817	923.956	367.296
595	RP1-159A19.3	5.54584	-0.56253	0.995917	-0.564837	0.572185	0.999944	3.7878	6.27053	3.39304	10.2236	1.96796	7.63212
596	IFI6	1331.96	-1.23239	0.484946	-2.54129	0.0110444	0.999944	1307.74	564.347	513.481	3179.54	1334.28	1092.35
597	FAM76A	342.044	0.141284	0.18397	0.767973	0.442503	0.999944	384.461	350.104	341.566	299.273	297.162	379.698
598	RP3-426I6.2	3.96212	-0.141989	1.1643	-0.121952	0.902937	0.999944	3.7878	5.22544	2.26203	0.929419	3.93592	7.63212
599	STX12	1285.13	-0.0453968	0.185588	-0.244611	0.806758	0.999944	1262.28	1122.42	1410.38	1552.13	1173.89	1189.66
600	RP3-426I6.5	2.01719	1.13593	1.54526	0.735107	0.462274	0.999944	1.8939	4.18035	2.26203	1.85884	0	1.90803
601	RP3-426I6.6	4.49662	0.649903	0.94247	0.689574	0.490462	0.999944	6.62864	4.18035	5.65507	3.71768	3.93592	2.86205
602	PPP1R8	3442.87	0.161757	0.128413	1.25967	0.20779	0.999944	3721.51	3883.55	3301.43	3057.79	3432.12	3260.82
603	SCARNA1	1.60346	-0.527289	1.6689	-0.31595	0.75204	0.999944	2.84085	1.04509	0	1.85884	1.96796	1.90803
604	THEMIS2	2547.36	0.0568013	0.206636	0.274885	0.783404	0.999944	2484.79	3208.42	2099.16	2819.86	2352.69	2319.21
605	RPA2	4184.04	0.255559	0.145143	1.76074	0.0782826	0.999944	4698.76	4749.92	4211.9	3374.72	3818.82	4250.14
606	SMPDL3B	15.0178	-1.23067	0.9107	-1.35134	0.176585	0.999944	12.3103	1.04509	13.5722	11.153	16.7276	35.2986
607	XKR8	165.267	-0.0605715	0.253084	-0.239334	0.810847	0.999944	154.353	184.981	145.901	131.978	201.716	172.677
608	EYA3	3104.22	0.0515279	0.147332	0.349741	0.726533	0.999944	3095.58	3512.54	2870.52	2744.57	3217.61	3184.5
609	RP11-460I13.6	2.82752	0.932833	1.57416	0.59259	0.553456	0.999944	4.73475	5.22544	1.13101	0	4.91989	0.954015
610	RN7SL559P	3.84429	-0.230199	1.13803	-0.20228	0.839698	0.999944	2.84085	1.04509	6.78609	3.71768	2.95194	5.72409
611	SPCS2P4	14.9768	0.0704056	0.546963	0.128721	0.897579	0.999944	18.939	15.6763	11.3101	13.9413	13.7757	16.2183
612	PTAFR	547.888	-0.0949842	0.572781	-0.16583	0.868291	0.999944	289.766	668.856	631.106	904.325	642.538	150.734
613	DNAJC8	7449.73	0.150185	0.091013	1.65015	0.098912	0.999944	7764.04	8029.41	7718.04	7253.19	6965.59	6968.13
614	AL353354.1	5.39154	0.491073	0.954994	0.514216	0.607101	0.999944	4.73475	6.27053	7.9171	1.85884	3.93592	7.63212
615	ATPIF1	5058.89	0.071985	0.149033	0.483015	0.629085	0.999944	4948.76	5048.82	5557.81	4235.36	5255.43	5307.19
616	RP5-1092A3.4	88.2251	-0.219732	0.286988	-0.765649	0.443885	0.999944	80.4907	65.8405	98.3983	87.3654	86.5902	110.666
617	SESN2	2378.02	-0.416959	0.22968	-1.81539	0.0694636	0.999944	2317.18	2058.82	1733.85	2232.46	2426.49	3499.33
618	MED18	1091.54	0.156278	0.182488	0.856377	0.391789	0.999944	1181.79	1269.78	999.817	867.148	1135.51	1095.21
619	PHACTR4	2276.92	-0.0210933	0.180573	-0.116813	0.907008	0.999944	2113.59	2744.4	1922.73	2408.13	2295.62	2177.06
620	RCC1	6942.26	0.184053	0.138635	1.32761	0.184309	0.999944	7584.12	7959.39	6609.65	6384.18	6061.31	7054.94
621	SNHG3	3659.43	-0.0232943	0.28914	-0.080564	0.935789	0.999944	3205.42	2523.89	5160.82	4066.21	3060.17	3940.08
622	SNORA73B	113.113	-0.0360088	0.343844	-0.104724	0.916595	0.999944	124.997	71.066	139.115	107.813	95.446	140.24
623	TRNAU1AP	917.07	0.0834404	0.120753	0.691001	0.489565	0.999944	958.313	987.608	884.454	867.148	905.261	899.636
624	SNHG12	1220.02	0.00416474	0.123278	0.0337834	0.97305	0.999944	1256.6	1259.33	1149.11	1210.1	1153.22	1291.74
625	SNORD99	20.613	-0.00280852	0.46731	-0.00600997	0.995205	0.999944	21.7798	22.9919	16.9652	24.1649	18.6956	19.0803
626	TAF12	1402.74	0.198961	0.203515	0.977621	0.328262	0.999944	1542.58	1654.37	1300.67	1042.81	1336.24	1539.78
627	RAB42	140.445	-0.208181	0.542839	-0.383504	0.701346	0.999944	143.936	173.485	73.516	275.108	98.3979	78.2292
628	RP11-442N24__B.1	14.5456	-0.0349361	0.638281	-0.0547346	0.95635	0.999944	15.1512	18.8116	9.04812	8.36477	19.6796	16.2183
629	GMEB1	1319.94	0.190171	0.146783	1.2956	0.195114	0.999944	1369.29	1530.01	1321.03	1299.33	1304.76	1095.21
630	SCARNA24	2.79456	-0.779595	1.30802	-0.596011	0.551168	0.999944	2.84085	1.04509	2.26203	0.929419	4.91989	4.77008
631	YTHDF2	5575.34	0.0807987	0.0919695	0.878538	0.379652	0.999944	5603.1	5892.21	5699.18	5527.26	5342.02	5388.28
632	RP1-212P9.3	2.91718	0.0203504	1.48145	0.0137368	0.98904	0.999944	0	2.09018	6.78609	1.85884	2.95194	3.81606
633	EPB41	3500.69	0.0237847	0.237163	0.100288	0.920115	0.999944	3478.14	4352.79	2757.41	2794.76	3488.21	4132.79
634	RP4-604A21.1	1.50383	-0.868303	2.06133	-0.421234	0.673584	0.999944	0.946949	0	2.26203	0	2.95194	2.86205
635	TMEM200B	1.60874	-1.15644	1.73416	-0.666859	0.504862	0.999944	1.8939	1.04509	0	0.929419	1.96796	3.81606
636	SRSF4	6167.76	0.120038	0.146139	0.821399	0.411419	0.999944	5882.45	7066.88	6323.5	6302.39	6182.34	5248.99
637	MECR	788.398	0.0355987	0.125697	0.28321	0.777016	0.999944	776.498	818.304	799.627	731.453	778.327	826.177
638	PTPRU	22.7007	0.101492	0.465621	0.217972	0.827451	0.999944	29.3554	24.037	16.9652	24.1649	21.6475	20.0343
639	MATN1	15.108	-0.206642	0.571238	-0.361745	0.717543	0.999944	17.0451	12.5411	12.4412	14.8707	11.8077	21.9423
640	MATN1-AS1	38.3613	0.195766	0.402157	0.48679	0.626407	0.999944	48.2944	29.2625	45.2406	27.8826	41.3271	38.1606
641	LAPTM5	45093.7	0.0488519	0.217012	0.225112	0.821892	0.999944	41251.9	50557.2	45762	38710.3	57330.6	36950
642	MIR4420	7.15834	-0.0613785	0.793965	-0.0773063	0.93838	0.999944	4.73475	7.31561	9.04812	10.2236	5.90387	5.72409
643	SDC3	6.87292	-1.33779	0.97935	-1.366	0.17194	0.999944	2.84085	1.04509	7.9171	12.0824	5.90387	11.4482
644	PUM1	3916.64	-0.0769261	0.103109	-0.746064	0.455628	0.999944	3679.84	4023.59	3733.48	4132.2	3946.74	3983.97
645	SNORD103A	1.35817	0.172747	1.80944	0.0954699	0.923942	0.999944	0	2.09018	2.26203	1.85884	0.983979	0.954015
646	SNORD103B	1.92764	-1.51366	1.58455	-0.95526	0.339446	0.999944	1.8939	1.04509	0	1.85884	2.95194	3.81606
647	NKAIN1	2.04182	0.161938	1.43483	0.112862	0.91014	0.999944	0.946949	1.04509	4.52406	1.85884	1.96796	1.90803
648	SNRNP40	4291.54	0.165377	0.119949	1.37873	0.16798	0.999944	4745.16	4704.99	4161	3876.61	3999.87	4261.59
649	RP11-490K7.4	9.23869	-0.510236	0.711603	-0.717023	0.47336	0.999944	8.52254	4.18035	10.1791	9.29419	11.8077	11.4482
650	ZCCHC17	1794.4	0.165218	0.132062	1.25106	0.210911	0.999944	1917.57	1909.38	1863.91	1509.38	1723.93	1842.2
651	FABP3	88.5931	-0.371798	0.617953	-0.601661	0.5474	0.999944	64.3925	124.365	42.9786	188.672	47.231	63.919
652	SERINC2	68.5063	-0.921641	0.634679	-1.45214	0.146464	0.999944	44.5066	37.6232	59.9438	117.107	130.869	20.9883
653	RP11-439L8.3	16.8168	-0.28017	0.701924	-0.399146	0.689786	0.999944	12.3103	21.9468	11.3101	26.0237	22.6315	6.67811
654	RP11-439L8.4	37.0813	-0.605471	0.852999	-0.709815	0.477819	0.999944	14.2042	48.074	26.0133	74.3535	54.1188	5.72409
655	HCRTR1	1.48216	-0.228872	2.07075	-0.110526	0.911992	0.999944	0.946949	3.13526	0	1.85884	2.95194	0
656	PEF1	2135.75	-0.0251097	0.113923	-0.220409	0.825553	0.999944	2170.41	2024.34	2156.85	2230.61	2014.21	2218.09
657	RP11-73M7.6	4.5174	0.026877	0.943705	0.0284803	0.977279	0.999944	2.84085	5.22544	5.65507	4.6471	4.91989	3.81606
658	COL16A1	38.258	-1.44319	1.07546	-1.34193	0.17962	0.999944	24.6207	2.09018	35.0615	119.895	5.90387	41.9767
659	BAI2	4.47714	-1.77029	1.24133	-1.42613	0.153831	0.999944	3.7878	0	2.26203	11.153	3.93592	5.72409
660	SPOCD1	6.04642	-1.35805	1.13641	-1.19504	0.232073	0.999944	5.6817	1.04509	3.39304	1.85884	14.7597	9.54015
661	RP11-84A19.4	4.37588	0.365994	0.993629	0.36834	0.71262	0.999944	3.7878	3.13526	7.9171	4.6471	2.95194	3.81606
662	PTP4A2	10567.3	0.262062	0.166506	1.57389	0.115513	0.999944	9780.09	11530.5	13263.4	10314.7	9762.06	8753.09
663	KHDRBS1	13466.3	0.170006	0.143396	1.18557	0.23579	0.999944	13558.4	16350.4	12867.6	13177.3	12646.1	12198
664	TMEM39B	763.345	0.107319	0.120165	0.893098	0.371805	0.999944	785.021	826.664	763.435	757.477	728.144	719.327
665	KPNA6	4567.62	0.00263749	0.118966	0.0221701	0.982312	0.999944	4227.18	4791.73	4697.1	4830.19	4341.32	4518.22
666	TXLNA	7371.09	0.0755306	0.121228	0.623046	0.533255	0.999944	7456.28	7789.04	7446.6	6611.89	7049.23	7873.49
667	CCDC28B	803.975	-0.246811	0.337162	-0.732024	0.464154	0.999944	725.363	516.273	964.756	1254.72	702.561	660.179
668	RP4-622L5.7	4.71019	0.362994	1.03698	0.350049	0.726302	0.999944	3.7878	3.13526	9.04812	6.50593	1.96796	3.81606
669	IQCC	161.399	0.0299546	0.260972	0.114781	0.908619	0.999944	155.3	191.251	142.508	122.683	183.02	173.631
670	TMEM234	172.588	0.159946	0.221036	0.723621	0.469299	0.999944	205.488	146.312	194.535	158.931	162.357	167.907
671	EIF3I	11253.3	0.0991598	0.0846083	1.17199	0.241203	0.999944	11632.3	11668.4	11618.9	10986.7	10911.3	10702.1
672	MTMR9LP	35.2083	0.00437554	0.421931	0.0103703	0.991726	0.999944	35.0371	32.3977	38.4545	47.4004	23.6155	34.3445
673	FAM167B	10.2197	0.54087	0.721223	0.749935	0.453294	0.999944	13.2573	8.3607	14.7032	7.43535	12.7917	4.77008
674	LCK	4000.58	0.0924144	0.253859	0.364039	0.715829	0.999944	3928.89	5318.45	3138.57	4698.21	3755.85	3163.51
675	HDAC1	12954.6	0.148047	0.121984	1.21366	0.224876	0.999944	12760.1	14767.1	13329	12470	12891.1	11510.2
676	MARCKSL1	6338.21	-0.535918	0.276772	-1.93631	0.0528291	0.999944	5652.34	4246.19	5624.54	10319.3	6932.13	5254.72
677	TSSK3	3.85071	0.748279	1.04085	0.718908	0.472197	0.999944	5.6817	3.13526	5.65507	2.78826	3.93592	1.90803
678	FAM229A	65.5268	-0.469277	0.343088	-1.3678	0.171374	0.999944	61.5517	35.533	67.8609	77.1418	73.7984	77.2752
679	BSDC1	1379.86	-1.64e-05	0.169265	-9.69e-05	0.999923	0.999944	1484.82	1462.08	1192.09	1201.74	1443.5	1494.94
680	ZBTB8B	3.4621	-0.887038	1.2324	-0.719762	0.471672	0.999944	1.8939	3.13526	2.26203	0.929419	4.91989	7.63212
681	ZBTB8A	55.8175	0.393055	0.476119	0.82554	0.409065	0.999944	76.7029	66.8856	46.3716	24.1649	50.1829	70.5971
682	ZBTB8OS	1644.37	0.0614275	0.120773	0.50862	0.611019	0.999944	1633.49	1616.75	1788.13	1553.99	1713.11	1560.77
683	RBBP4	13417.9	0.208855	0.11774	1.77386	0.0760858	0.999944	13616.2	15330.4	14215.7	11545.2	12885.2	12914.5
684	SYNC	5.25134	0.267761	0.910494	0.294083	0.768695	0.999944	8.52254	5.22544	3.39304	4.6471	5.90387	3.81606
685	KIAA1522	7.69353	-0.557165	0.896307	-0.621623	0.53419	0.999944	7.57559	2.09018	9.04812	13.9413	4.91989	8.58614
686	YARS	9665.49	0.190605	0.155152	1.22851	0.219256	0.999944	9175.94	10603.5	11130.3	10085.1	9004.39	7993.69
687	S100PBP	2260.07	0.135186	0.160399	0.84281	0.399335	0.999944	2082.34	2592.86	2422.63	1927.62	2398.94	2136.04
688	FNDC5	2.7101	-0.923715	2.30954	-0.399957	0.689188	0.999944	0	0	5.65507	3.71768	6.88785	0
689	TMEM54	7.97812	-0.251187	0.812167	-0.30928	0.757108	0.999944	7.57559	5.22544	9.04812	3.71768	11.8077	10.4942
690	RNF19B	1211.51	0.0104305	0.143925	0.072472	0.942226	0.999944	1145.81	1332.49	1169.47	1145.97	1148.3	1327.04
691	AK2	12104.1	0.170888	0.145805	1.17203	0.241185	0.999944	12038.6	12768.9	13653.6	13004.4	10753.9	10405.4
692	ADC	5.70755	0.133695	1.00447	0.1331	0.894114	0.999944	5.6817	2.09018	10.1791	2.78826	4.91989	8.58614
693	TRIM62	194.687	-0.00653054	0.221382	-0.029499	0.976467	0.999944	195.072	182.89	204.714	155.213	218.443	211.791
694	ZNF362	144.124	-0.678834	0.312445	-2.17265	0.0298064	0.999944	131.626	75.2463	125.543	194.249	199.748	138.332
695	RP11-415J8.7	1.83696	-0.12738	1.58968	-0.0801296	0.936134	0.999944	1.8939	0	3.39304	1.85884	1.96796	1.90803
696	PHC2	752.063	0.24209	0.17799	1.36013	0.173789	0.999944	716.841	931.173	797.365	743.535	603.179	720.281
697	RN7SKP16	1.95186	-0.398283	1.44366	-0.275885	0.782636	0.999944	2.84085	1.04509	1.13101	2.78826	2.95194	0.954015
698	ZSCAN20	213.877	-0.0517215	0.222902	-0.232038	0.816509	0.999944	214.957	235.145	179.831	197.966	197.78	257.584
699	CSMD2	2.33203	0.146898	1.52658	0.0962269	0.92334	0.999944	1.8939	2.09018	3.39304	4.6471	1.96796	0
700	SMIM12	1459.88	0.15035	0.116137	1.2946	0.195459	0.999944	1512.28	1641.83	1453.35	1378.33	1415.95	1357.56
701	DLGAP3	9.22215	-0.691714	0.972618	-0.711188	0.476968	0.999944	6.62864	1.04509	13.5722	17.659	6.88785	9.54015
702	SNORD112	2.32623	-0.695128	1.34934	-0.51516	0.606441	0.999944	0.946949	1.04509	3.39304	2.78826	1.96796	3.81606
703	RP11-244H3.1	54.112	-0.0812748	0.362766	-0.224042	0.822724	0.999944	40.7188	59.57	57.6818	70.6359	53.1349	42.9307
704	ZMYM6	1520.16	-0.051026	0.124029	-0.411404	0.680776	0.999944	1553.94	1420.27	1505.38	1433.16	1561.57	1646.63
705	ZMYM1	99.3231	-0.0164305	0.430709	-0.0381475	0.96957	0.999944	101.324	148.402	46.3716	100.377	96.4299	103.034
706	SFPQ	26458.4	0.115149	0.10679	1.07828	0.280908	0.999944	26314.8	29264.5	26962.3	26542.4	24551.3	25115.4
707	ZMYM4	3322.51	-0.0606608	0.097994	-0.619026	0.5359	0.999944	3205.42	3319.2	3233.57	3527.15	3296.33	3353.36
708	RPL5P4	9.93717	-0.651439	0.734561	-0.886841	0.375165	0.999944	3.7878	10.4509	9.04812	9.29419	10.8238	16.2183
709	KIAA0319L	2232.81	-0.174879	0.0963277	-1.81546	0.0694538	0.999944	2126.85	2057.78	2108.21	2324.48	2379.26	2400.3
710	NCDN	1690.57	-0.0558137	0.140442	-0.397414	0.691062	0.999944	1518.91	1608.39	1846.95	1642.28	1688.51	1838.39
711	RP4-728D4.2	27.2621	0.499006	0.426077	1.17116	0.241533	0.999944	34.0902	34.4879	27.1444	25.0943	25.5835	17.1723
712	TFAP2E	45.4557	0.197992	0.382029	0.518265	0.604274	0.999944	44.5066	62.7053	38.4545	47.4004	47.231	32.4365
713	PSMB2	7260.54	0.0879659	0.130263	0.675296	0.499487	0.999944	7563.28	8004.33	6877.7	7636.11	6568.06	6913.75
714	C1orf216	1150.77	0.104253	0.119667	0.871197	0.383646	0.999944	1114.56	1200.81	1262.21	1118.09	1078.44	1130.51
715	CLSPN	5238.03	0.270068	0.210777	1.2813	0.200089	0.999944	5661.81	6805.61	4712.94	3924.01	4776.23	5547.6
716	RP11-435D7.3	1.5201	0.460097	1.56014	0.294908	0.768064	0.999944	0.946949	2.09018	2.26203	0.929419	0.983979	1.90803
717	AGO4	349.349	-0.013131	0.205208	-0.0639886	0.948979	0.999944	289.766	378.322	375.497	343.885	400.479	308.147
718	AGO1	2894.21	-0.0774747	0.155045	-0.499692	0.617292	0.999944	2485.74	3187.52	2776.64	3181.4	3018.85	2715.13
719	RP4-789D17.5	3.12827	0.238971	1.38025	0.173136	0.862545	0.999944	4.73475	3.13526	2.26203	3.71768	4.91989	0
720	AGO3	1462.61	-0.032437	0.12432	-0.260915	0.794158	0.999944	1355.08	1555.09	1428.47	1402.49	1529.1	1505.44
721	RP4-665N4.8	14.9379	-0.80229	0.712469	-1.12607	0.260136	0.999944	8.52254	7.31561	16.9652	31.6003	13.7757	11.4482
722	ADPRHL2	1418.45	-0.0100362	0.185228	-0.0541828	0.95679	0.999944	1483.87	1481.93	1274.65	1690.61	1188.65	1390.95
723	COL8A2	2.93763	0.0594665	1.87713	0.0316794	0.974728	0.999944	0	0	9.04812	3.71768	2.95194	1.90803
724	TRAPPC3	2046.39	0.0896312	0.108427	0.826651	0.408435	0.999944	2053.93	2192.59	2083.33	2001.04	2059.47	1888
725	MAP7D1	4651.49	0.178127	0.141998	1.25443	0.209684	0.999944	4968.64	5497.16	4348.75	4432.4	4118.94	4543.02
726	THRAP3	14166.1	0.120401	0.109473	1.09982	0.27141	0.999944	14174.9	15908.3	14187.4	13537	13202	13986.8
727	SH3D21	148.453	-0.694995	0.475263	-1.46234	0.143649	0.999944	141.095	68.9758	130.067	309.497	116.11	124.976
728	EVA1B	81.2691	0.459113	0.32682	1.40479	0.160084	0.999944	91.8541	120.185	70.1229	74.3535	75.7664	55.3329
729	RP11-268J15.5	33.1617	-0.262624	0.516084	-0.508879	0.610837	0.999944	26.5146	17.7665	46.3716	48.3298	27.5514	32.4365
730	STK40	2931.23	-0.0175785	0.129464	-0.13578	0.891996	0.999944	2943.12	2963.87	2833.19	3282.71	2715.78	2848.69
731	LSM10	1007.37	0.0726618	0.157489	0.461377	0.644528	0.999944	1145.81	1036.73	914.991	890.384	1047.94	1008.39
732	OSCP1	46.4835	-0.333712	0.357705	-0.932926	0.350858	0.999944	47.3475	39.7133	36.1925	45.5415	44.2791	65.827
733	MRPS15	3041.16	0.0770864	0.127142	0.606303	0.544314	0.999944	3336.1	3135.26	2895.4	3061.51	2730.54	3088.15
734	RP11-422J8.1	29.68	-0.535034	0.628445	-0.851362	0.394568	0.999944	40.7188	11.496	20.3583	52.0475	32.4713	20.9883
735	ZC3H12A	568.561	-0.152008	0.291095	-0.522195	0.601534	0.999944	484.838	630.188	501.04	851.348	484.118	459.835
736	MEAF6	1827.54	-0.00334997	0.128014	-0.0261688	0.979123	0.999944	1847.5	1656.46	1972.49	1756.6	1851.85	1880.36
737	MIR5581	5.43022	-0.323801	0.875256	-0.36995	0.71142	0.999944	5.6817	3.13526	5.65507	7.43535	5.90387	4.77008
738	SNIP1	821.599	0.0867244	0.232354	0.373242	0.708969	0.999944	1022.71	851.747	663.906	691.488	741.92	957.831
739	FTH1P1	2.55126	-0.0180664	1.4589	-0.0123836	0.99012	0.999944	0	3.13526	4.52406	2.78826	2.95194	1.90803
740	RP3-423B22.5	1.98891	-0.340702	1.40851	-0.241887	0.808867	0.999944	0.946949	2.09018	2.26203	2.78826	0.983979	2.86205
741	GNL2	4832.88	0.0895735	0.114079	0.785186	0.432345	0.999944	4742.32	4819.94	5387.02	4780.93	4503.67	4763.4
742	C1orf109	767.594	0.120788	0.234218	0.515708	0.606058	0.999944	1007.55	730.516	660.513	615.276	734.048	857.66
743	CDCA8	4238.49	0.257617	0.117363	2.19505	0.02816	0.999944	4279.26	5001.79	4567.04	3911.93	3748.96	3921.96
744	EPHA10	8.32045	-0.424376	0.869862	-0.487866	0.625645	0.999944	4.73475	3.13526	13.5722	12.0824	5.90387	10.4942
745	MANEAL	283.642	-0.306925	0.355239	-0.863997	0.38759	0.999944	316.281	264.407	179.831	337.379	189.908	414.043
746	YRDC	1496.25	-0.0194142	0.208662	-0.0930413	0.925871	0.999944	1394.86	1373.25	1690.87	1872.78	1387.41	1258.35
747	C1orf122	692.003	-0.00129899	0.160574	-0.00808966	0.993545	0.999944	731.992	641.684	701.229	620.852	672.058	784.2
748	MTF1	1622.84	-0.0487158	0.160513	-0.303501	0.761508	0.999944	1608.87	1745.3	1431.86	1474.99	1616.68	1859.38
749	INPP5B	2108.54	0.0946467	0.158437	0.597379	0.550254	0.999944	2086.13	2060.91	2386.44	2317.97	2003.38	1796.41
750	SF3A3	9085.19	0.176591	0.0973075	1.81477	0.069559	0.999944	9866.26	9603.31	9451.89	8940.08	8242.79	8406.78
751	RNU6-510P	1.65637	0.0878272	1.72458	0.0509268	0.959384	0.999944	2.84085	0	2.26203	0.929419	2.95194	0.954015
752	FHL3	368.607	-0.0747472	0.298482	-0.250424	0.802259	0.999944	377.833	253.956	445.62	470.286	280.434	383.514
753	UTP11L	2383.47	0.121067	0.120627	1.00365	0.315549	0.999944	2549.19	2485.22	2415.85	2472.26	2110.63	2267.69
754	POU3F1	128.412	-0.300991	0.507583	-0.592989	0.553189	0.999944	75.7559	202.747	66.7299	207.26	109.222	108.758
755	RP5-884C9.2	14.8151	-0.578038	0.771634	-0.749109	0.453792	0.999944	4.73475	21.9468	9.04812	26.9532	14.7597	11.4482
756	RP11-329N22.1	4.06088	0.37659	1.0689	0.352317	0.724601	0.999944	3.7878	2.09018	7.9171	2.78826	4.91989	2.86205
757	RP11-334L9.1	10.2819	0.0328509	0.647106	0.0507659	0.959512	0.999944	8.52254	12.5411	10.1791	12.0824	7.87183	10.4942
758	RRAGC	1732.76	0.0646701	0.104612	0.618191	0.536449	0.999944	1835.19	1730.67	1748.55	1681.32	1746.56	1654.26
759	RP5-864K19.4	41.1372	-0.497414	0.458491	-1.08489	0.277969	0.999944	32.1963	25.0821	45.2406	69.7064	37.3912	37.2066
760	MYCBP	1523.65	0.220716	0.16241	1.35901	0.174145	0.999944	1524.59	1579.13	1816.41	1262.15	1606.84	1352.79
761	AKIRIN1	4211.49	-0.00437066	0.12427	-0.0351707	0.971944	0.999944	4050.1	3968.2	4597.57	4376.64	4303.92	3972.52
762	NDUFS5	5034.03	0.214824	0.164708	1.30427	0.192141	0.999944	4956.33	6221.41	5046.59	4402.66	5258.38	4318.83
763	MACF1	10089.7	-0.0546867	0.267042	-0.204787	0.837739	0.999944	6708.19	10840.7	12147.1	10225.5	12237.7	8379.12
764	KIAA0754	221.006	0.0980133	0.227549	0.430736	0.66666	0.999944	192.231	213.198	280.492	200.755	236.155	203.205
765	BMP8A	9.60514	-0.675641	0.753649	-0.896493	0.369989	0.999944	5.6817	4.18035	12.4412	10.2236	9.83979	15.2642
766	OXCT2P1	15.4983	0.211437	0.706734	0.299175	0.764807	0.999944	19.8859	6.27053	23.7513	15.8001	18.6956	8.58614
767	RP11-69E11.4	71.0029	-0.355045	0.573698	-0.61887	0.536002	0.999944	71.9681	17.7665	97.2673	67.8476	75.7664	95.4015
768	PPIEL	24.7964	0.0235947	0.629732	0.0374678	0.970112	0.999944	22.7268	9.40579	42.9786	20.4472	24.5995	28.6205
769	PABPC4	20401.1	0.0326652	0.146527	0.22293	0.82359	0.999944	21050.7	19784.6	21060.6	17153.4	21996.9	21360.4
770	SNORA55	21.9755	0.264267	0.607512	0.434999	0.663563	0.999944	17.992	15.6763	38.4545	28.812	12.7917	18.1263
771	HEYL	5.72811	0.150243	1.00706	0.149189	0.881405	0.999944	10.4164	4.18035	3.39304	1.85884	6.88785	7.63212
772	NT5C1A	21.4523	-1.44837	0.638764	-2.26746	0.0233621	0.999944	17.992	7.31561	9.04812	26.0237	19.6796	48.6548
773	HPCAL4	33.9829	-0.63338	0.59203	-1.06984	0.28469	0.999944	38.8249	10.4509	30.5374	30.6708	60.0227	33.3905
774	PPIE	2092.51	-0.0015324	0.121644	-0.0125974	0.989949	0.999944	2170.41	1949.09	2154.58	2114.43	2205.1	1961.46
775	BMP8B	514.878	-0.270158	0.496086	-0.544579	0.586043	0.999944	611.729	202.747	585.866	263.955	772.424	652.546
776	OXCT2	52.929	0.290899	0.505218	0.57579	0.564757	0.999944	44.5066	66.8856	63.3368	31.6003	81.6703	29.5745
777	RP1-118J21.25	5.8353	0.195398	0.958969	0.203759	0.838542	0.999944	3.7878	11.496	3.39304	4.6471	7.87183	3.81606
778	TRIT1	1002.17	-0.0774709	0.213805	-0.362343	0.717096	0.999944	943.161	862.197	1120.84	1279.81	912.149	894.866
779	MYCL	59.7641	-0.108016	0.44947	-0.240318	0.810084	0.999944	35.9841	70.0209	66.7299	65.9888	82.6542	37.2066
780	MFSD2A	320.552	-0.129953	0.249746	-0.520342	0.602825	0.999944	256.623	281.129	381.152	408.015	286.338	310.055
781	RP3-342P20.2	4.0328	-0.97423	1.10857	-0.87882	0.379499	0.999944	3.7878	2.09018	2.26203	8.36477	1.96796	5.72409
782	CAP1	25153.2	0.203854	0.195391	1.04331	0.296803	0.999944	22935.1	29197.7	28649.7	27752.5	23162.9	19221.5
783	PPT1	4810.63	0.157628	0.14837	1.0624	0.288055	0.999944	5133.41	5456.4	4629.24	4006.73	4998.61	4639.38
784	RLF	1375.5	-0.0467587	0.167438	-0.27926	0.780045	0.999944	1555.84	1359.66	1143.46	1377.4	1328.37	1488.26
785	RP1-39G22.7	157.86	-0.107285	0.271064	-0.395792	0.692259	0.999944	169.504	105.554	180.962	160.79	165.308	165.045
786	ZMPSTE24	3823.21	0.120344	0.151301	0.795393	0.426385	0.999944	4071.88	4275.45	3600.02	3284.57	3597.43	4109.9
787	COL9A2	868.931	-0.153713	0.351417	-0.43741	0.661814	0.999944	561.541	866.378	1040.53	1335.58	798.991	610.57
788	SMAP2	7456.76	0.090623	0.135125	0.67066	0.502437	0.999944	7178.82	8017.91	7876.39	8072.94	6884.9	6709.59
789	ZFP69B	185.87	0.304755	0.184465	1.6521	0.0985135	0.999944	220.639	196.477	199.059	177.519	157.437	164.091
790	RP1-228H13.5	116.058	0.127178	0.239903	0.530124	0.596026	0.999944	101.324	122.275	140.246	113.389	115.126	103.988
791	ZFP69	207.456	0.196487	0.219829	0.893819	0.371419	0.999944	192.231	204.837	268.05	206.331	196.796	176.493
792	RP11-656D10.3	17.6513	-0.705233	0.691041	-1.02054	0.307473	0.999944	17.992	4.18035	18.0962	29.7414	19.6796	16.2183
793	EXO5	561.464	0.142342	0.131022	1.0864	0.277304	0.999944	616.464	587.339	563.245	512.11	537.253	552.375
794	ZNF684	187.732	0.163579	0.214532	0.762493	0.445766	0.999944	205.488	202.747	186.617	144.06	192.86	194.619
795	RIMS3	341.293	-0.698758	0.51576	-1.35481	0.175477	0.999944	207.382	274.858	298.588	803.948	291.258	171.723
796	RP4-739H11.3	4.75105	-1.26067	1.03299	-1.22041	0.222308	0.999944	0.946949	5.22544	2.26203	6.50593	6.88785	6.67811
797	RP4-739H11.4	43.4001	-0.0614985	0.432717	-0.142122	0.886984	0.999944	43.5597	24.037	59.9438	43.6827	46.247	42.9307
798	NFYC	2159.33	0.0393773	0.125439	0.313916	0.753585	0.999944	2075.71	2413.11	2077.67	2197.15	2081.12	2111.24
799	KCNQ4	12.008	-0.807514	0.691919	-1.16707	0.243184	0.999944	7.57559	6.27053	12.4412	20.4472	16.7276	8.58614
800	CITED4	5.05963	-0.942525	0.959252	-0.982562	0.325823	0.999944	2.84085	4.18035	3.39304	10.2236	5.90387	3.81606
801	CTPS1	6209.54	0.158766	0.121808	1.30341	0.192433	0.999944	6237.55	7151.54	6263.56	5661.09	5739.55	6203.96
802	SLFNL1	7.4785	-0.019194	1.17537	-0.0163302	0.986971	0.999944	1.8939	12.5411	7.9171	17.659	2.95194	1.90803
803	SCMH1	1352.96	0.0155771	0.120887	0.128856	0.897471	0.999944	1256.6	1395.19	1429.6	1391.34	1331.32	1313.68
804	FOXO6	6.15716	0.992519	1.17332	0.845905	0.397606	0.999944	5.6817	17.7665	1.13101	3.71768	1.96796	6.67811
805	EDN2	10.2448	0.106537	0.668232	0.159432	0.873329	0.999944	11.3634	12.5411	7.9171	7.43535	8.85581	13.3562
806	HIVEP3	595.901	-0.234146	0.44572	-0.525322	0.599359	0.999944	335.22	349.059	959.101	882.019	552.012	497.996
807	FOXJ3	2979.48	0.0260583	0.140792	0.185084	0.853163	0.999944	2837.06	2894.89	3287.86	3224.16	2676.42	2956.49
808	RIMKLA	48.2117	-0.59802	0.685994	-0.871757	0.383341	0.999944	56.817	20.9018	37.3235	105.954	17.7116	50.5628
809	ZMYND12	15.0197	-0.306145	0.557334	-0.549302	0.582798	0.999944	13.2573	15.6763	11.3101	14.8707	21.6475	13.3562
810	PPCS	1126.85	-0.0176805	0.128402	-0.137696	0.890481	0.999944	1069.11	1175.72	1115.18	1177.57	1181.76	1041.78
811	CCDC30	32.1396	-0.450078	0.520296	-0.865042	0.387015	0.999944	40.7188	14.6312	26.0133	47.4004	36.4072	27.6664
812	TMSB4XP1	3.10716	-5.02524	2.75343	-1.82509	0.067988	0.999944	0	0	0	17.659	0.983979	0
813	PPIH	2279.39	0.123695	0.135508	0.912823	0.361336	0.999944	2531.2	2451.78	2147.8	2345.85	2041.76	2157.98
814	RP5-994D16.3	8.20027	0.416218	0.818564	0.508473	0.611122	0.999944	6.62864	13.5861	7.9171	3.71768	5.90387	11.4482
815	YBX1	68520.4	0.0968668	0.106005	0.913798	0.360823	0.999944	73508.8	70226.8	68723.8	65564	62681.4	70417.8
816	LEPRE1	1220.69	0.0893918	0.143172	0.624366	0.532387	0.999944	1313.42	1215.44	1246.38	1059.54	1169.95	1319.4
817	C1orf50	406.096	0.0454536	0.133827	0.339644	0.734125	0.999944	412.87	411.765	412.82	400.58	408.351	390.192
818	CCDC23	381.09	0.186502	0.192179	0.97046	0.331817	0.999944	382.567	454.613	380.021	417.309	327.665	324.365
819	ERMAP	384.309	0.166377	0.15335	1.08495	0.277943	0.999944	373.098	404.449	442.227	370.838	367.024	348.216
820	RP11-342M1.3	39.6068	-0.168504	0.465531	-0.361961	0.717381	0.999944	49.2414	22.9919	39.5855	53.9063	43.2951	28.6205
821	ZNF691	282.01	-0.0315764	0.237917	-0.13272	0.894415	0.999944	337.114	270.678	228.465	235.143	300.114	320.549
822	SLC2A1	2549.83	-0.0743104	0.254595	-0.291877	0.77038	0.999944	2366.43	2930.43	2155.71	3511.35	2286.77	2048.27
823	SLC2A1-AS1	10.6081	0.2268	0.770735	0.294265	0.768556	0.999944	18.939	6.27053	9.04812	14.8707	6.88785	7.63212
824	EBNA1BP2	5816.52	0.171836	0.0989638	1.73635	0.0825012	0.999944	6483.76	5972.68	6030.57	5367.4	5484.7	5560
825	WDR65	219.633	0.458483	0.338895	1.35288	0.176095	0.999944	174.239	379.367	209.238	210.978	174.164	169.815
826	TMEM125	1.30713	-1.47331	1.86857	-0.788472	0.43042	0.999944	0.946949	0	1.13101	1.85884	2.95194	0.954015
827	TIE1	31.3334	-0.747641	0.642969	-1.16279	0.244913	0.999944	19.8859	19.8567	30.5374	65.9888	38.3752	13.3562
828	RP1-92O14.3	17.6821	0.18628	0.552123	0.337389	0.735824	0.999944	23.6737	14.6312	18.0962	19.5178	19.6796	10.4942
829	ELOVL1	2261.38	0.139026	0.13151	1.05715	0.290441	0.999944	2294.46	2553.15	2263.16	2084.69	2023.06	2349.74
830	MED8	1639.05	0.109674	0.169513	0.646993	0.517636	0.999944	1837.08	1760.97	1505.38	1353.23	1610.77	1766.84
831	RP1-92O14.6	1.45817	-0.913509	2.64419	-0.345478	0.729735	0.999944	1.8939	0	1.13101	0	0	5.72409
832	SZT2	1715.18	-0.184863	0.166969	-1.10716	0.268223	0.999944	1562.47	1484.02	1770.04	1566.07	1843.98	2064.49
833	HYI	157.179	0.443811	0.44847	0.989611	0.322364	0.999944	160.981	260.227	122.15	66.9182	183.02	149.78
834	HYI-AS1	6.66183	0.120094	0.774873	0.154985	0.876833	0.999944	5.6817	8.3607	6.78609	5.57652	6.88785	6.67811
835	PTPRF	42.1843	-0.847607	0.444882	-1.90524	0.0567488	0.999944	26.5146	17.7665	46.3716	52.0475	54.1188	56.2869
836	KDM4A	2756.69	0.00270796	0.160942	0.0168257	0.986576	0.999944	2465.86	2945.06	2867.12	2375.6	3047.38	2839.15
837	KDM4A-AS1	73.4649	0.385419	0.253579	1.51992	0.128532	0.999944	84.2785	79.4267	85.9571	61.3417	63.9586	65.827
838	ST3GAL3	341.322	0.0677835	0.267827	0.253087	0.800201	0.999944	291.66	399.224	357.401	435.898	310.937	252.814
839	RP11-184I16.3	2.09761	-3.37963	1.93977	-1.74228	0.0814597	0.999944	0.946949	0	0	1.85884	7.87183	1.90803
840	ARTN	29.4997	-0.248467	0.49366	-0.503317	0.614742	0.999944	17.992	30.3075	32.7994	45.5415	24.5995	25.7584
841	RP11-7O11.3	20.0618	-0.307151	0.495283	-0.620153	0.535157	0.999944	18.939	15.6763	19.2273	28.812	16.7276	20.9883
842	IPO13	1662.54	0.00293289	0.142569	0.0205717	0.983587	0.999944	1686.52	1706.63	1599.25	1454.54	1703.27	1825.03
843	DPH2	2633.52	0.0655186	0.100773	0.650163	0.515587	0.999944	2709.22	2632.58	2738.19	2504.78	2531.78	2684.6
844	ATP6V0B	2673.03	0.0699569	0.190916	0.366427	0.714047	0.999944	3029.29	2733.95	2449.78	2139.52	2589.83	3095.78
845	B4GALT2	1312.25	0.0961564	0.137588	0.698874	0.484631	0.999944	1424.21	1289.64	1353.82	1163.63	1239.81	1402.4
846	CCDC24	39.4443	0.15177	0.502351	0.30212	0.762561	0.999944	39.7719	26.1272	58.8128	48.3298	21.6475	41.9767
847	SLC6A9	116.143	-0.335202	0.355773	-0.942181	0.3461	0.999944	104.164	61.6602	142.508	124.542	116.11	147.872
848	RP5-1198O20.4	5.23337	-0.644972	1.00914	-0.639129	0.522739	0.999944	6.62864	1.04509	4.52406	5.57652	8.85581	4.77008
849	RP11-570P14.1	5.1757	-0.342486	1.00322	-0.341389	0.732811	0.999944	2.84085	5.22544	5.65507	1.85884	6.88785	8.58614
850	RP5-891H21.5	3.39913	-3.14186	1.55454	-2.02109	0.0432709	0.999944	0.946949	0	1.13101	1.85884	7.87183	8.58614
851	DMAP1	1294.44	-0.0412819	0.130518	-0.316293	0.75178	0.999944	1277.43	1166.32	1384.36	1369.96	1295.9	1272.66
852	ERI3	1258.43	0.0427589	0.113747	0.375912	0.706983	0.999944	1301.11	1224.84	1305.19	1217.54	1300.82	1201.11
853	ERI3-IT1	2.50715	-0.056327	1.54477	-0.036463	0.970913	0.999944	0.946949	4.18035	2.26203	3.71768	3.93592	0
854	RNF220	2169.1	0.0484757	0.107179	0.452286	0.651063	0.999944	2119.27	2162.29	2335.55	2138.59	2166.72	2092.16
855	TMEM53	117.369	-0.0777047	0.290193	-0.267769	0.788877	0.999944	102.271	99.2833	141.377	146.848	118.077	96.3555
856	C1orf228	41.6206	-0.88693	0.563935	-1.57275	0.115776	0.999944	37.878	13.5861	36.1925	84.5771	38.3752	39.1146
857	RNU5D-1	2.81484	0.622521	1.22786	0.506997	0.612157	0.999944	3.7878	4.18035	2.26203	1.85884	0.983979	3.81606
858	KIF2C	5497.04	0.222975	0.12287	1.81473	0.0695653	0.999944	5678.85	6530.75	5553.28	4932.43	5036	5250.9
859	RP11-269F19.2	5.13484	-0.152064	1.31705	-0.115458	0.908082	0.999944	11.3634	3.13526	0	5.57652	7.87183	2.86205
860	RPS8	40227.8	0.0732284	0.127909	0.572502	0.566982	0.999944	43911.9	36594.8	43238.7	38391.5	38337.8	40892
861	SNORD46	22.8947	-0.254724	0.443072	-0.574906	0.565355	0.999944	17.992	19.8567	24.8823	23.2355	27.5514	23.8504
862	RPS15AP11	1.63089	0.660268	1.57279	0.419807	0.674626	0.999944	3.7878	1.04509	1.13101	0.929419	0.983979	1.90803
863	BEST4	16.6002	-0.929449	0.752664	-1.23488	0.216875	0.999944	6.62864	5.22544	22.6203	23.2355	28.5354	13.3562
864	PLK3	611.323	-0.422599	0.263367	-1.6046	0.108581	0.999944	626.88	395.043	545.149	578.099	631.715	891.05
865	TCTEX1D4	1.64027	-0.486751	1.72219	-0.282635	0.777457	0.999944	0.946949	3.13526	0	0.929419	1.96796	2.86205
866	BTBD19	81.3684	-0.936008	0.410833	-2.27831	0.0227079	0.999944	60.6048	31.3526	75.778	138.483	86.5902	95.4015
867	PTCH2	8.66517	-1.36274	0.74662	-1.82521	0.0679691	0.999944	4.73475	4.18035	5.65507	11.153	16.7276	9.54015
868	RP5-882O7.1	9.0971	-0.247554	0.667538	-0.370847	0.710752	0.999944	7.57559	8.3607	9.04812	9.29419	8.85581	11.4482
869	EIF2B3	1731.29	0.17234	0.106133	1.6238	0.104419	0.999944	1872.12	1848.76	1782.48	1602.32	1700.32	1581.76
870	HECTD3	2322.81	0.00117155	0.108387	0.010809	0.991376	0.999944	2258.47	2464.32	2248.46	2273.36	2300.54	2391.72
871	UROD	2113	0.182165	0.137566	1.3242	0.185436	0.999944	2107.91	2273.07	2358.17	2193.43	1940.41	1805
872	ZSWIM5	10.382	0.330295	0.725489	0.455272	0.648913	0.999944	9.46949	8.3607	16.9652	12.0824	4.91989	10.4942
873	HPDL	554.905	0.675547	0.32075	2.10615	0.0351916	0.999944	421.392	645.864	980.59	403.368	487.07	391.146
874	MUTYH	1027.96	0.0583052	0.16985	0.343274	0.731392	0.999944	1144.86	1044.04	956.838	884.807	978.075	1159.13
875	TOE1	1339.67	0.281878	0.131523	2.14319	0.0320978	0.999944	1437.47	1448.49	1524.61	1136.68	1153.22	1337.53
876	TESK2	368.843	-0.209043	0.251871	-0.82996	0.406561	0.999944	412.87	255.001	358.532	465.639	337.505	383.514
877	CCDC163P	210.601	0.268334	0.324368	0.827254	0.408093	0.999944	274.615	200.657	214.893	119.895	200.732	252.814
878	MMACHC	653.07	-0.0669308	0.135158	-0.495203	0.620457	0.999944	620.252	635.413	658.251	618.993	667.138	718.373
879	PRDX1	25663.8	0.144412	0.113008	1.27789	0.201287	0.999944	25914.2	27357.3	27570.7	26328.6	22829.3	23983
880	AKR1A1	3564.06	-0.0392884	0.18355	-0.214048	0.83051	0.999944	3923.21	2984.77	3638.47	3423.05	3202.85	4211.98
881	NASP	15240.2	0.272979	0.134883	2.02383	0.042988	0.999944	15969.4	18130.2	15933.7	15245.3	13361.5	12801
882	CCDC17	30.8121	-0.164457	0.499363	-0.329333	0.741904	0.999944	37.878	19.8567	29.4064	42.7533	19.6796	35.2986
883	GPBP1L1	4396.4	0.0178693	0.0951164	0.187867	0.850981	0.999944	4502.74	4327.71	4440.36	4492.81	4386.58	4228.2
884	RPS15AP10	4.46343	-0.639891	0.962564	-0.664778	0.506193	0.999944	2.84085	3.13526	4.52406	5.57652	6.88785	3.81606
885	RP11-767N6.2	14.6275	-0.322017	0.554879	-0.580338	0.561687	0.999944	16.0981	11.496	11.3101	14.8707	19.6796	14.3102
886	TMEM69	1584.62	-0.108789	0.159174	-0.683461	0.494316	0.999944	1574.78	1366.97	1633.19	1872.78	1519.26	1540.73
887	IPP	999.48	0.157334	0.150285	1.04691	0.295143	0.999944	1057.74	1142.28	961.363	855.995	1031.21	948.291
888	RP11-767N6.7	52.0288	0.16393	0.375172	0.436948	0.662149	0.999944	51.1353	75.2463	38.4545	46.471	54.1188	46.7467
889	MAST2	2084.46	0.0499035	0.127749	0.390638	0.696065	0.999944	2160.94	2287.7	1912.55	2106.06	1981.73	2057.81
890	PIK3R3	3440.5	-0.216956	0.330195	-0.657054	0.511146	0.999944	3429.85	4372.65	1744.02	3370.07	4350.17	3376.26
891	RP4-533D7.5	6.4719	0.318551	0.844701	0.377117	0.706086	0.999944	8.52254	7.31561	5.65507	2.78826	7.87183	6.67811
892	TSPAN1	25.0896	0.097238	0.685017	0.14195	0.88712	0.999944	43.5597	26.1272	7.9171	22.3061	33.4553	17.1723
893	POMGNT1	1079.92	0.128684	0.124961	1.0298	0.303106	0.999944	1124.98	1151.69	1107.26	950.796	1103.04	1041.78
894	LURAP1	4.63683	-0.0510434	1.12767	-0.0452645	0.963896	0.999944	2.84085	5.22544	5.65507	10.2236	1.96796	1.90803
895	RAD54L	2772.4	0.106064	0.171845	0.61721	0.537096	0.999944	3028.34	3109.14	2484.84	2308.68	2703.97	2999.42
896	LRRC41	3784	0.0675181	0.195061	0.346139	0.729238	0.999944	3581.36	4812.63	3223.39	3469.52	3986.1	3630.98
897	UQCRH	9718.14	0.0683425	0.108086	0.632295	0.527194	0.999944	10030.1	10218.9	9595.53	9438.25	10093.7	8932.44
898	NSUN4	1673.67	-0.0484259	0.152845	-0.31683	0.751373	0.999944	1429.89	1885.34	1621.88	1735.23	1694.41	1675.25
899	FAAH	35.5299	0.57518	0.531292	1.08261	0.278984	0.999944	44.5066	63.7504	19.2273	33.4591	23.6155	28.6205
900	RP5-1109J22.1	1.64639	0.100745	1.72319	0.0584641	0.953379	0.999944	2.84085	0	2.26203	0.929419	0.983979	2.86205
901	MKNK1	999.758	0.00509627	0.13099	0.0389058	0.968965	0.999944	1042.59	1040.91	920.646	1037.23	1018.42	938.751
902	MOB3C	449.548	-0.32491	0.189129	-1.71793	0.0858093	0.999944	454.536	363.691	378.89	573.452	482.15	444.571
903	ATPAF1	3281.18	0.0868254	0.110109	0.788537	0.430382	0.999944	3186.48	3619.14	3334.23	3169.32	3236.31	3141.57
904	EFCAB14	4657.38	0.166929	0.145707	1.14565	0.251941	0.999944	4300.1	5213.94	5266	4334.81	4730.97	4098.45
905	RP11-8J9.1	1.65276	-0.418361	2.02071	-0.207036	0.835981	0.999944	0	3.13526	1.13101	2.78826	0	2.86205
906	TEX38	1.67155	0.674567	1.71705	0.392863	0.69442	0.999944	2.84085	1.04509	2.26203	0.929419	2.95194	0
907	CYP4A22-AS1	4.15617	-0.667526	1.12485	-0.593436	0.552889	0.999944	1.8939	1.04509	6.78609	6.50593	3.93592	4.77008
908	STIL	3528.24	0.146908	0.174349	0.842607	0.399448	0.999944	3975.29	4107.2	3040.17	3092.18	3284.52	3670.1
909	CMPK1	11213.3	0.0586462	0.0962805	0.609118	0.542446	0.999944	11738.4	10993.3	11591.8	11374.2	10846.4	10735.5
910	FOXD2-AS1	74.5909	0.192319	0.297226	0.647046	0.517602	0.999944	75.7559	96.1481	66.7299	79.9301	68.8785	60.103
911	FOXD2	4.75882	-0.187023	0.925616	-0.202052	0.839876	0.999944	5.6817	3.13526	4.52406	6.50593	3.93592	4.77008
912	SPATA6	8.92368	-0.944901	0.772348	-1.22341	0.221174	0.999944	7.57559	8.3607	2.26203	13.0119	12.7917	9.54015
913	BEND5	21.5849	-1.18293	1.28124	-0.92327	0.355867	0.999944	29.3554	0	10.1791	68.777	6.88785	14.3102
914	ELAVL4	2.54947	-1.45986	1.66304	-0.877824	0.380039	0.999944	1.8939	1.04509	1.13101	8.36477	0	2.86205
915	DMRTA2	2.74764	0.879614	1.32528	0.663721	0.506869	0.999944	0.946949	5.22544	4.52406	0.929419	2.95194	1.90803
916	FAF1	3107.53	0.0727451	0.177078	0.410807	0.681214	0.999944	3177.01	3031.8	3348.93	3524.36	3108.39	2454.68
917	CDKN2C	1373.36	0.447952	0.202109	2.21639	0.0266648	0.999944	1833.29	1395.19	1525.74	1100.43	1394.3	991.222
918	RP11-296A18.3	2.12429	-0.576456	1.51889	-0.379525	0.704298	0.999944	2.84085	0	2.26203	1.85884	1.96796	3.81606
919	RNF11	1644.4	-0.00316147	0.131265	-0.0240846	0.980785	0.999944	1584.25	1559.27	1784.74	1723.14	1691.46	1523.56
920	RP11-296A18.5	4.64333	0.725179	0.989032	0.733221	0.463424	0.999944	7.57559	5.22544	4.52406	1.85884	2.95194	5.72409
921	TTC39A	33.0166	-0.623432	0.873494	-0.713722	0.475399	0.999944	7.57559	21.9468	48.6336	79.9301	29.5194	10.4942
922	EPS15	6594.13	-0.0119542	0.135747	-0.0880619	0.929827	0.999944	6662.73	6569.42	6468.27	7409.33	6589.71	5865.29
923	RP11-191G24.1	24.0298	-0.019882	0.485688	-0.0409358	0.967347	0.999944	24.6207	19.8567	27.1444	29.7414	27.5514	15.2642
924	CALR4P	5.01429	0.309087	0.900001	0.34343	0.731275	0.999944	5.6817	4.18035	6.78609	3.71768	5.90387	3.81606
925	OSBPL9	7277.02	0.0660573	0.15333	0.430817	0.666601	0.999944	7138.1	6530.75	8662.44	7337.76	7127.94	6865.09
926	SNORA26	18.0964	-0.272221	0.496037	-0.54879	0.583149	0.999944	13.2573	15.6763	20.3583	18.5884	20.6636	20.0343
927	NRD1	11657	-0.0212026	0.115993	-0.182792	0.854961	0.999944	11351.1	12192	11171	12702.4	11222.3	11303.2
928	RP4-657D16.3	7.81028	-0.760336	0.762791	-0.996782	0.31887	0.999944	6.62864	7.31561	3.39304	12.0824	8.85581	8.58614
929	RAB3B	54.4215	-0.150543	0.509753	-0.295325	0.767745	0.999944	33.1432	88.8325	32.7994	52.0475	46.247	73.4592
930	TXNDC12	2381.36	0.103689	0.146423	0.708145	0.478855	0.999944	2616.42	2508.21	2275.6	2061.45	2259.22	2567.25
931	KTI12	733.958	0.034323	0.132856	0.258348	0.796138	0.999944	752.825	680.352	795.103	742.606	718.305	714.557
932	BTF3L4	1820.01	0.108659	0.169615	0.640622	0.521768	0.999944	1838.98	1806.96	2019.99	2082.83	1602.9	1568.4
933	ZFYVE9	195.208	-0.587388	0.522363	-1.12448	0.260809	0.999944	237.684	47.029	183.224	275.108	183.02	245.182
934	CC2D1B	1803.52	0.0185614	0.127064	0.146079	0.883859	0.999944	1820.04	1924.01	1701.05	1689.68	1755.42	1930.93
935	PLA2G12AP1	1.76547	-1.41503	2.39324	-0.591262	0.554345	0.999944	2.84085	0	0	0	3.93592	3.81606
936	ORC1	3273.09	0.263607	0.196525	1.34134	0.179809	0.999944	3716.78	4137.5	2859.21	2647.92	2904.71	3372.44
937	PRPF38A	5355.77	0.0951465	0.120977	0.786482	0.431585	0.999944	5691.16	5735.44	5169.87	4834.84	5144.24	5559.05
938	ZCCHC11	2523.55	-0.102467	0.182629	-0.561066	0.574753	0.999944	2410.93	2901.16	1989.45	2436.94	2670.52	2732.3
939	GPX7	190.294	0.207237	0.437565	0.473614	0.635775	0.999944	347.53	132.726	131.198	179.378	214.507	136.424
940	FAM159A	21.6495	0.330507	0.732257	0.451354	0.651735	0.999944	17.992	40.7584	13.5722	21.3766	29.5194	6.67811
941	SELRC1	1301.75	0.094491	0.121321	0.77885	0.436068	0.999944	1254.71	1432.82	1345.91	1254.72	1219.15	1303.18
942	ZYG11B	1135.41	0.0220928	0.167983	0.131518	0.895366	0.999944	1215.88	1193.49	1022.44	960.09	1198.49	1222.09
943	RP11-159C21.4	32.5258	0.0450136	0.426968	0.105426	0.916038	0.999944	40.7188	34.4879	23.7513	39.965	29.5194	26.7124
944	ZYG11A	210.357	0.737211	0.417958	1.76384	0.0777592	0.999944	167.61	297.85	323.47	87.3654	233.203	152.642
945	ECHDC2	289.174	-1.26934	0.526128	-2.41261	0.0158386	0.999944	189.39	62.7053	256.74	452.627	559.884	213.699
946	SCP2	3813.34	0.0081239	0.144802	0.0561034	0.955259	0.999944	3748.03	3539.71	4184.75	3858.02	4149.44	3400.11
947	RP11-334A14.2	1.30713	-1.47331	1.86857	-0.788472	0.43042	0.999944	0.946949	0	1.13101	1.85884	2.95194	0.954015
948	CPT2	1769.58	0.0608606	0.103681	0.587	0.557203	0.999944	1804.89	1758.88	1857.13	1722.21	1686.54	1787.82
949	C1orf123	1204.56	0.106724	0.14672	0.727401	0.46698	0.999944	1320.99	1267.69	1158.16	1050.24	1140.43	1289.83
950	RP5-1024G6.7	3.59569	-1.30083	1.29552	-1.0041	0.315333	0.999944	2.84085	0	3.39304	2.78826	4.91989	7.63212
951	MAGOH	3197.05	0.110689	0.132198	0.837295	0.402427	0.999944	3549.17	3485.37	2923.67	3000.17	3098.55	3125.35
952	RP5-1024G6.5	12.0244	0.358144	0.604253	0.592705	0.553378	0.999944	11.3634	16.7214	12.4412	8.36477	11.8077	11.4482
953	RP5-1024G6.8	274.498	-0.126743	0.308918	-0.41028	0.681601	0.999944	230.109	192.296	365.318	342.026	287.322	229.918
954	LRP8	1463.17	-0.0690962	0.234123	-0.295127	0.767897	0.999944	1388.23	1210.21	1686.34	1913.67	1250.64	1329.9
955	RP4-784A16.3	2.17685	1.25821	1.49226	0.843156	0.399141	0.999944	3.7878	3.13526	2.26203	0	1.96796	1.90803
956	RP4-784A16.5	29.4914	0.389022	0.521427	0.746072	0.455624	0.999944	35.0371	16.7214	48.6336	25.0943	29.5194	21.9423
957	RP11-117D22.2	21.344	-0.3867	0.863008	-0.448084	0.654093	0.999944	8.52254	4.18035	42.9786	30.6708	22.6315	19.0803
958	GLIS1	2.0922	-0.197892	1.67381	-0.118228	0.905887	0.999944	4.73475	1.04509	0	0.929419	3.93592	1.90803
959	NDC1	4754.31	0.180952	0.102328	1.76835	0.0770016	0.999944	4960.12	5282.92	4913.13	4317.15	4414.13	4638.42
960	SNORA58	4.10274	-0.483404	1.01927	-0.474265	0.635311	0.999944	3.7878	4.18035	2.26203	2.78826	4.91989	6.67811
961	YIPF1	814.122	0.156922	0.132684	1.18267	0.236938	0.999944	869.299	910.271	795.103	726.806	800.959	782.292
962	HSPB11	2121.17	0.267106	0.118765	2.24904	0.0245101	0.999944	2290.67	2362.94	2297.09	1804	2091.94	1880.36
963	LRRC42	1408.79	0.16143	0.159408	1.01268	0.311211	0.999944	1571.94	1646.01	1244.12	1303.05	1321.48	1366.15
964	HNRNPA3P12	14.7063	0.198524	0.584902	0.339414	0.734298	0.999944	10.4164	19.8567	16.9652	16.7295	13.7757	10.4942
965	RP4-758J24.5	14.4703	-0.219963	0.59222	-0.371421	0.710324	0.999944	14.2042	15.6763	10.1791	13.0119	11.8077	21.9423
966	TMEM59	3294.98	0.0265579	0.210014	0.126458	0.89937	0.999944	3762.23	3322.33	2890.87	2557.76	3335.69	3900.97
967	AL353898.2	5.76869	-0.629003	0.865746	-0.726545	0.467505	0.999944	2.84085	6.27053	4.52406	8.36477	6.88785	5.72409
968	TCEANC2	1053.58	0.149625	0.110524	1.35378	0.175806	0.999944	1088.04	1120.33	1116.31	1032.58	999.723	964.509
969	RP4-758J24.4	2.51469	-0.0414963	1.35428	-0.0306408	0.975556	0.999944	0.946949	3.13526	3.39304	1.85884	0.983979	4.77008
970	AL161915.1	60.9415	-0.0763311	0.357257	-0.213659	0.830813	0.999944	45.4536	79.4267	53.1577	61.3417	73.7984	52.4708
971	AL357673.1	280.028	0.0471809	0.191249	0.246698	0.805142	0.999944	264.199	312.481	277.099	237.002	307.001	282.389
972	CYB5RL	339.485	0.0501143	0.196991	0.254399	0.799187	0.999944	393.931	309.346	332.518	292.767	328.649	379.698
973	MRPL37	6221.45	0.0413862	0.134908	0.306774	0.759016	0.999944	6614.44	6598.68	5718.41	5738.23	5956.02	6702.91
974	SSBP3	1617.23	0.19553	0.258702	0.755811	0.449763	0.999944	1515.12	2376.53	1288.23	1586.52	1584.21	1352.79
975	HNRNPA1P63	2.94152	-1.25144	1.69061	-0.740229	0.459161	0.999944	0	5.22544	0	3.71768	3.93592	4.77008
976	ACOT11	14.4674	-1.2778	0.824372	-1.55002	0.121136	0.999944	10.4164	12.5411	2.26203	8.36477	24.5995	28.6205
977	TTC4	75.2976	-0.118017	0.279021	-0.42297	0.672317	0.999944	82.3846	60.6151	73.516	69.7064	79.7023	85.8614
978	PARS2	294.59	0.160515	0.229531	0.699319	0.484353	0.999944	307.759	336.518	288.409	209.119	309.953	315.779
979	TTC22	56.6393	0.197082	0.405669	0.485818	0.627096	0.999944	66.2864	73.1561	41.8475	35.3179	67.8946	55.3329
980	C1orf177	2.43962	0.653824	1.33189	0.4909	0.623497	0.999944	5.6817	2.09018	1.13101	1.85884	1.96796	1.90803
981	DHCR24	13705.2	-0.157949	0.246948	-0.639606	0.522429	0.999944	14280	13621.7	10965.2	13391.1	10836.6	19136.6
982	RP11-67L3.5	6.17108	0.053695	0.920189	0.0583522	0.953468	0.999944	6.62864	2.09018	10.1791	5.57652	4.91989	7.63212
983	RP11-67L3.4	13.6731	0.14118	0.60638	0.232824	0.815898	0.999944	17.992	12.5411	12.4412	12.0824	8.85581	18.1263
984	BSND	1.52423	-0.166137	1.76933	-0.0938984	0.92519	0.999944	0.946949	0	3.39304	0.929419	1.96796	1.90803
985	USP24	3451.95	0.102038	0.165242	0.617504	0.536902	0.999944	3035.92	4210.66	3475.61	3218.58	3361.27	3409.65
986	RP4-710M16.2	2.10388	-1.10017	1.6327	-0.673832	0.500418	0.999944	2.84085	0	1.13101	0.929419	2.95194	4.77008
987	PPAP2B	13.1666	-0.570665	0.863391	-0.660958	0.508639	0.999944	8.52254	19.8567	3.39304	26.9532	7.87183	12.4022
988	PRKAA2	2.02236	-0.852022	1.92188	-0.443326	0.65753	0.999944	0	2.09018	2.26203	0	4.91989	2.86205
989	OMA1	999.464	-0.00610625	0.151679	-0.0402577	0.967888	0.999944	1089.94	942.669	959.101	960.09	925.924	1119.06
990	TACSTD2	12.6672	-0.550834	1.40133	-0.39308	0.69426	0.999944	3.7878	0	27.1444	30.6708	2.95194	11.4482
991	RP4-592A1.2	2.26925	-1.22062	1.5662	-0.779352	0.435773	0.999944	1.8939	1.04509	1.13101	0.929419	0.983979	7.63212
992	MYSM1	2237.75	-0.0334271	0.12963	-0.257866	0.79651	0.999944	2142.95	2084.95	2407.93	2105.13	2298.57	2386.95
993	JUN	1346.35	0.426901	0.304202	1.40335	0.160513	0.999944	1289.74	2196.77	1145.72	1247.28	1332.31	866.246
994	RP4-794H19.2	3.75798	0.7267	1.20559	0.602774	0.546659	0.999944	6.62864	6.27053	1.13101	3.71768	0.983979	3.81606
995	RP4-794H19.1	7.80337	-0.164601	0.814947	-0.201978	0.839934	0.999944	3.7878	10.4509	7.9171	12.0824	5.90387	6.67811
996	PHBP3	3.22766	-1.11989	1.17157	-0.955885	0.33913	0.999944	2.84085	2.09018	1.13101	6.50593	3.93592	2.86205
997	RP4-794H19.4	90.8848	-0.164695	0.43431	-0.37921	0.704532	0.999944	93.748	120.185	42.9786	111.53	106.27	70.5971
998	RP11-145M4.3	6.59557	-0.460168	0.976046	-0.471461	0.637311	0.999944	3.7878	8.3607	4.52406	11.153	9.83979	1.90803
999	FGGY	369.983	0.0412036	0.24779	0.166284	0.867933	0.999944	318.175	479.695	327.994	411.733	381.784	300.515
1000	HOOK1	1814.5	0.0626855	0.225236	0.27831	0.780774	0.999944	2008.48	2057.78	1495.2	2104.21	1836.1	1385.23
1001	CYP2J2	76.0998	-0.541628	0.463621	-1.16826	0.242704	0.999944	71.9681	73.1561	40.7165	141.272	54.1188	75.3672
1002	NFIA	2.98199	0.764271	1.38501	0.551815	0.581075	0.999944	4.73475	3.13526	3.39304	1.85884	0	4.77008
1003	TM2D1	574.4	-0.0725448	0.149978	-0.483703	0.628597	0.999944	552.071	545.536	582.473	640.37	602.195	523.754
1004	RP11-430G17.3	1.81071	-1.98639	1.85912	-1.06846	0.285314	0.999944	0	0	2.26203	2.78826	2.95194	2.86205
1005	INADL	1117.83	0.037986	0.320063	0.118683	0.905527	0.999944	1032.17	1562.41	803.02	1491.72	947.572	870.062
1006	L1TD1	535.866	1.07402	1.82459	0.588639	0.556103	0.999944	426.127	1615.71	137.984	1009.35	8.85581	17.1723
1007	USP1	7425.09	0.196419	0.148257	1.32485	0.185221	0.999944	8304.74	8687.81	6796.27	6884.21	6560.19	7317.3
1008	DOCK7	1523.99	-0.116736	0.244151	-0.478131	0.632557	0.999944	1486.71	1132.88	1767.78	1948.06	1531.07	1277.43
1009	RP11-230B22.1	3.88967	-0.644483	1.34249	-0.480064	0.631182	0.999944	5.6817	0	3.39304	7.43535	4.91989	1.90803
1010	ATG4C	1535.81	0.011012	0.214833	0.0512584	0.95912	0.999944	1884.43	1559.27	1180.78	1696.19	1401.19	1493.03
1011	RP4-792G4.2	3.29899	-0.762764	1.31086	-0.581882	0.560646	0.999944	2.84085	0	4.52406	4.6471	4.91989	2.86205
1012	ALG6	681.873	-0.0779801	0.225003	-0.346574	0.728911	0.999944	667.599	752.463	570.031	546.498	707.481	847.166
1013	ITGB3BP	1834.84	0.166375	0.11766	1.41403	0.157352	0.999944	1975.34	2014.93	1831.11	1838.39	1682.6	1666.66
1014	EFCAB7	463.478	0.0234224	0.192363	0.121762	0.903088	0.999944	541.655	397.133	462.585	415.45	454.598	509.444
1015	DLEU2L	13.2032	0.0975576	0.663033	0.147138	0.883023	0.999944	12.3103	8.3607	20.3583	10.2236	9.83979	18.1263
1016	PGM1	3203.03	-0.000694748	0.218381	-0.00318136	0.997462	0.999944	3014.14	3242.91	3350.07	4150.79	2520.95	2939.32
1017	RN7SL130P	6.16648	-0.224916	0.894001	-0.251584	0.801363	0.999944	9.46949	5.22544	2.26203	6.50593	5.90387	7.63212
1018	ROR1	9.6404	-0.524782	0.799215	-0.656622	0.511424	0.999944	10.4164	3.13526	10.1791	16.7295	6.88785	10.4942
1019	RP11-24J23.2	4.90135	-1.93621	1.78035	-1.08755	0.276796	0.999944	1.8939	4.18035	0	19.5178	0	3.81606
1020	CACHD1	7.15456	0.215009	0.918078	0.234195	0.814834	0.999944	14.2042	3.13526	5.65507	8.36477	3.93592	7.63212
1021	RAVER2	34.9737	-0.359746	0.593005	-0.60665	0.544084	0.999944	54.9231	20.9018	15.8342	37.1768	28.5354	52.4708
1022	JAK1	4223.62	0.133588	0.182561	0.731745	0.464324	0.999944	4168.47	4802.18	4286.55	4707.51	4121.89	3255.1
1023	AK4	2331.97	0.18913	0.442753	0.427169	0.669257	0.999944	2006.59	1987.76	3459.77	3422.12	932.812	2182.79
1024	DNAJC6	149.179	-0.147541	0.434841	-0.339298	0.734386	0.999944	144.883	217.378	62.2058	145.919	167.276	157.413
1025	LEPR	109.516	0.274393	0.336431	0.8156	0.414729	0.999944	116.475	150.493	92.7432	131.048	73.7984	92.5395
1026	LEPROT	867.814	-0.0649492	0.12006	-0.540974	0.588525	0.999944	892.973	851.747	799.627	878.301	884.597	899.636
1027	RP4-630A11.3	1.45375	0.39137	2.06409	0.189609	0.849616	0.999944	2.84085	2.09018	0	0.929419	0	2.86205
1028	PDE4B	1767.03	-0.59016	0.263652	-2.2384	0.0251947	0.999944	1756.59	1500.75	973.804	2533.6	2048.64	1788.78
1029	SGIP1	1.98465	-0.898288	1.90306	-0.472022	0.636911	0.999944	1.8939	0	2.26203	0	3.93592	3.81606
1030	WDR78	22.7124	-0.228673	0.466969	-0.489696	0.624349	0.999944	24.6207	18.8116	19.2273	26.9532	28.5354	18.1263
1031	MIER1	3404.55	0.00442893	0.148202	0.0298844	0.976159	0.999944	3611.66	3663.03	2954.21	3666.56	3217.61	3314.25
1032	SLC35D1	2601.66	0.316693	0.337023	0.939676	0.347384	0.999944	2438.39	4358.02	1861.65	1764.97	2598.69	2588.24
1033	SNORA31	21.4494	-0.330415	0.516866	-0.639265	0.52265	0.999944	21.7798	11.496	23.7513	20.4472	21.6475	29.5745
1034	IL23R	51.6497	-0.577685	0.601277	-0.960762	0.336672	0.999944	27.4615	73.1561	23.7513	100.377	39.3592	45.7927
1035	IL12RB2	81.9005	-0.186515	0.438907	-0.424954	0.67087	0.999944	43.5597	82.5619	104.053	105.954	55.1028	100.172
1036	SERBP1	37006.1	0.130948	0.145268	0.901427	0.367362	0.999944	36356.2	40686.3	39011	40312.6	33983.7	31686.7
1037	GADD45A	2538.06	-0.195872	0.233892	-0.837447	0.402341	0.999944	2411.88	2983.73	1702.18	2957.41	2490.45	2682.69
1038	GNG12	22.3284	1.12802	0.747278	1.5095	0.131171	0.999944	19.8859	59.57	12.4412	16.7295	17.7116	7.63212
1039	DIRAS3	3.0245	0.433081	1.21387	0.356777	0.721259	0.999944	2.84085	4.18035	3.39304	1.85884	4.91989	0.954015
1040	WLS	6.83159	-1.23059	1.03144	-1.19307	0.232841	0.999944	6.62864	1.04509	4.52406	3.71768	8.85581	16.2183
1041	CTBP2P8	5.52807	-0.241792	0.930168	-0.259945	0.794907	0.999944	7.57559	4.18035	3.39304	7.43535	2.95194	7.63212
1042	DEPDC1	2498.31	0.306669	0.137012	2.23825	0.0252046	0.999944	2728.16	3079.87	2480.32	2306.82	2146.06	2248.61
1043	RP4-694A7.4	18.2714	0.579947	0.695522	0.83383	0.404377	0.999944	29.3554	27.1723	9.04812	8.36477	12.7917	22.8964
1044	RP11-424D14.1	2.41487	-2.57429	1.7009	-1.51348	0.130157	0.999944	0	2.09018	0	4.6471	3.93592	3.81606
1045	LRRC40	2087.46	0.0989408	0.145058	0.682076	0.495191	0.999944	2363.59	2236.49	1876.35	2030.78	1916.79	2100.74
1046	SRSF11	9688.67	0.0271493	0.117651	0.230761	0.817501	0.999944	10025.4	8996.12	10318.2	9849.06	9064.41	9878.83
1047	ANKRD13C	1914.22	0.10652	0.129162	0.824699	0.409543	0.999944	1978.18	2165.42	1810.75	1902.52	1764.27	1864.15
1048	HHLA3	256.874	-0.191943	0.205208	-0.935359	0.349603	0.999944	231.056	218.423	270.313	319.72	247.963	253.768
1049	CTH	355.468	0.341596	0.2624	1.30182	0.192979	0.999944	363.629	402.359	426.393	409.874	223.363	307.193
1050	RP11-42O15.3	9.64686	0.625337	0.769076	0.813102	0.41616	0.999944	10.4164	15.6763	9.04812	9.29419	2.95194	10.4942
1051	PTGER3	3.44489	-1.21211	1.46351	-0.828223	0.407544	0.999944	2.84085	0	3.39304	0.929419	4.91989	8.58614
1052	ZRANB2	7260.79	0.0805278	0.105487	0.763392	0.44523	0.999944	7591.69	7230.96	7567.62	7525.51	6857.35	6791.63
1053	MIR186	19.2228	-0.419893	0.766643	-0.547704	0.583895	0.999944	17.992	3.13526	28.2754	18.5884	19.6796	27.6664
1054	ZRANB2-AS2	26.2453	0.187523	0.459085	0.408472	0.682927	0.999944	36.931	22.9919	23.7513	22.3061	30.5033	20.9883
1055	RP11-386O9.2	1.31524	0.100664	1.63909	0.0614142	0.951029	0.999944	1.8939	1.04509	1.13101	0.929419	0.983979	1.90803
1056	GDI2P2	3.84218	1.59761	1.27434	1.25367	0.209962	0.999944	8.52254	3.13526	5.65507	2.78826	2.95194	0
1057	LRRIQ3	165.916	-0.519403	0.277504	-1.8717	0.0612482	0.999944	109.846	140.042	159.473	149.636	236.155	200.343
1058	FPGT	483.163	-0.0814884	0.131429	-0.620018	0.535246	0.999944	468.74	469.244	470.502	473.074	515.605	501.812
1059	FPGT-TNNI3K	2.61652	-1.44812	1.29362	-1.11944	0.262954	0.999944	0.946949	1.04509	2.26203	4.6471	3.93592	2.86205
1060	C1orf173	19.2303	-1.41469	0.935888	-1.5116	0.130635	0.999944	11.3634	2.09018	18.0962	57.624	14.7597	11.4482
1061	RP11-17E13.2	1.69931	0.150174	1.72953	0.0868295	0.930807	0.999944	0.946949	1.04509	3.39304	1.85884	2.95194	0
1062	CRYZ	1779.75	-0.287256	0.33085	-0.868237	0.385265	0.999944	1861.7	1428.64	1518.95	2394.18	2428.46	1046.55
1063	TYW3	2650.35	-0.0882437	0.127634	-0.691383	0.489325	0.999944	2619.26	2583.46	2505.2	3021.54	2661.66	2510.97
1064	RP4-595K12.2	1.4815	-0.186927	1.76505	-0.105905	0.915658	0.999944	0.946949	2.09018	1.13101	1.85884	0	2.86205
1065	RP4-682C21.5	1.30732	-0.603474	1.85619	-0.325115	0.745094	0.999944	0.946949	1.04509	1.13101	1.85884	0	2.86205
1066	ACADM	13065.5	0.00515264	0.130648	0.0394391	0.96854	0.999944	13644.6	12524.3	13097.2	11784.1	14434	12908.8
1067	RP4-682C21.2	7.45585	0.926258	1.01283	0.914522	0.360442	0.999944	3.7878	19.8567	5.65507	3.71768	8.85581	2.86205
1068	RABGGTB	4298.27	-0.185215	0.262692	-0.705066	0.480769	0.999944	3896.7	3187.52	4984.38	5979.88	3579.72	4161.41
1069	MSH4	7.67587	-0.841064	0.739771	-1.13692	0.25557	0.999944	5.6817	6.27053	4.52406	11.153	9.83979	8.58614
1070	ST6GALNAC3	2.38415	-1.9141	1.54755	-1.23686	0.216139	0.999944	1.8939	1.04509	0	6.50593	2.95194	1.90803
1071	TPI1P1	11.7927	-0.289901	0.62618	-0.462967	0.643388	0.999944	12.3103	10.4509	9.04812	17.659	9.83979	11.4482
1072	PIGK	1715.72	0.0991079	0.185529	0.534192	0.593209	0.999944	1901.47	1821.59	1600.39	1337.43	1740.66	1892.77
1073	RP4-706A16.3	19.0766	-0.297976	0.496917	-0.59965	0.54874	0.999944	12.3103	18.8116	20.3583	23.2355	20.6636	19.0803
1074	ZZZ3	2365.18	0.0795561	0.139945	0.568479	0.56971	0.999944	2608.85	2525.98	2155.71	2184.14	2248.39	2468.04
1075	USP33	2226.36	0.0906121	0.112614	0.804624	0.421036	0.999944	2366.43	2138.25	2384.18	2226.89	2128.35	2114.1
1076	FAM73A	469.276	0.0253743	0.145171	0.174788	0.861246	0.999944	468.74	449.388	502.171	431.251	488.054	476.054
1077	RP11-181C21.4	1.87933	1.50913	1.86998	0.807031	0.419649	0.999944	2.84085	2.09018	3.39304	0	2.95194	0
1078	NSRP1P1	1.80097	0.89528	1.49161	0.600211	0.548365	0.999944	3.7878	2.09018	1.13101	1.85884	0.983979	0.954015
1079	NEXN-AS1	2.07952	-0.60625	1.94672	-0.311421	0.75548	0.999944	3.7878	0	1.13101	2.78826	0	4.77008
1080	NEXN	193.508	-0.792595	0.677249	-1.17032	0.241874	0.999944	111.74	53.2995	260.133	486.086	120.045	129.746
1081	FUBP1	11053.8	0.0946515	0.0931256	1.01639	0.309445	0.999944	11573.6	11465.7	11209.5	10799.9	10266.8	11007.4
1082	DNAJB4	400.586	-0.453448	0.252484	-1.79594	0.0725033	0.999944	428.021	316.662	269.182	387.568	450.662	551.421
1083	GIPC2	8.68157	0.324933	0.842674	0.385598	0.699794	0.999944	12.3103	4.18035	12.4412	3.71768	11.8077	7.63212
1084	RP11-386I14.4	7.74143	-0.418619	0.815103	-0.513578	0.607547	0.999944	5.6817	5.22544	9.04812	13.9413	4.91989	7.63212
1085	PTGFR	1.94517	-2.2004	1.85652	-1.18522	0.235929	0.999944	0	2.09018	0	1.85884	2.95194	4.77008
1086	IFI44L	4812.4	-1.85861	1.00328	-1.85253	0.0639499	0.999944	3531.17	745.148	1964.57	16205.4	4042.19	2385.99
1087	IFI44	3181.36	-1.18522	0.517369	-2.29086	0.0219717	0.999944	2871.15	1014.78	1944.21	8146.36	2852.56	2259.11
1088	RP4-641G12.3	3.64857	-0.943836	1.33077	-0.709239	0.478176	0.999944	1.8939	0	5.65507	5.57652	5.90387	2.86205
1089	PSAT1P3	1.34973	0.848199	1.80197	0.470707	0.63785	0.999944	1.8939	1.04509	2.26203	0.929419	1.96796	0
1090	RP5-887A10.1	58.8454	-0.486154	0.597297	-0.813924	0.415689	0.999944	45.4536	72.1111	29.4064	61.3417	117.094	27.6664
1091	LPHN2	4.12463	0.199544	1.34242	0.148645	0.881834	0.999944	3.7878	9.40579	0	2.78826	5.90387	2.86205
1092	RP11-147G16.1	15.5687	-0.753859	0.592949	-1.27137	0.203596	0.999944	7.57559	11.496	15.8342	17.659	25.5835	15.2642
1093	TTLL7	74.0727	-0.178739	0.491493	-0.363666	0.716108	0.999944	73.862	55.3897	79.171	31.6003	102.334	102.08
1094	RP11-486G15.2	26.0558	-0.362369	0.423749	-0.85515	0.392468	0.999944	23.6737	19.8567	24.8823	31.6003	32.4713	23.8504
1095	PRKACB	1875.91	-0.0852425	0.20867	-0.408504	0.682904	0.999944	2002.8	2081.81	1376.44	2140.45	1881.37	1772.56
1096	SNORA2	11.2153	-0.0670212	0.713477	-0.0939359	0.92516	0.999944	15.1512	5.22544	12.4412	12.0824	14.7597	7.63212
1097	SAMD13	24.3618	-0.483827	0.775259	-0.624085	0.532572	0.999944	34.0902	4.18035	22.6203	44.6121	19.6796	20.9883
1098	RPF1	2180.58	0.0112772	0.116287	0.0969777	0.922744	0.999944	2188.4	2232.31	2146.67	2349.57	2110.63	2055.9
1099	GNG5	3200.17	0.000407807	0.140348	0.00290569	0.997682	0.999944	3226.26	3050.61	3325.18	3547.59	3229.42	2821.98
1100	SPATA1	30.0014	0.0877473	0.459823	0.190828	0.84866	0.999944	36.931	24.037	31.6684	18.5884	34.4393	34.3445
1101	CTBS	792.54	0.00768104	0.179019	0.0429064	0.965776	0.999944	835.209	654.225	894.633	821.607	822.606	726.96
1102	SSX2IP	844.177	-0.0221806	0.146761	-0.151134	0.87987	0.999944	873.087	743.057	896.895	794.653	879.677	877.694
1103	LPAR3	4.42574	-1.11048	1.26138	-0.880366	0.378661	0.999944	0.946949	5.22544	2.26203	9.29419	7.87183	0.954015
1104	MCOLN2	2235.39	-0.311117	0.337738	-0.921178	0.356958	0.999944	2054.88	1612.57	2318.58	3809.69	2002.4	1614.19
1105	WDR63	142.168	-0.182791	0.245012	-0.746046	0.45564	0.999944	128.785	146.312	124.412	172.872	161.373	119.252
1106	MCOLN3	103.389	-0.679053	0.358182	-1.89583	0.057982	0.999944	73.862	73.1561	91.6122	161.719	143.661	76.3212
1107	SYDE2	113.604	-0.941259	0.567967	-1.65724	0.0974707	0.999944	146.777	36.5781	49.7646	220.272	101.35	126.884
1108	C1orf52	821.516	-0.0364943	0.178359	-0.204611	0.837876	0.999944	935.586	814.123	683.133	890.384	760.616	845.257
1109	BCL10	1015.38	-0.0865274	0.164697	-0.525373	0.599324	0.999944	1124.03	945.804	884.454	1025.15	962.331	1150.54
1110	RP11-131L23.1	6.04369	-0.00837759	1.23214	-0.00679921	0.994575	0.999944	5.6817	0	12.4412	7.43535	6.88785	3.81606
1111	DDAH1	41.4862	-0.154549	0.739222	-0.209069	0.834394	0.999944	78.5968	20.9018	18.0962	19.5178	37.3912	74.4132
1112	CYR61	5.06981	-0.541942	0.917801	-0.590478	0.55487	0.999944	4.73475	3.13526	4.52406	8.36477	3.93592	5.72409
1113	ZNHIT6	2662.56	-0.0865555	0.118224	-0.732134	0.464087	0.999944	2720.59	2392.21	2635.26	2818.93	2601.64	2806.71
1114	COL24A1	830.48	-0.329621	0.339395	-0.9712	0.331449	0.999944	759.453	581.069	867.488	557.652	1350.02	867.2
1115	ODF2L	566.555	-0.281709	0.174277	-1.61645	0.105998	0.999944	579.533	455.658	498.778	694.276	580.548	590.535
1116	CLCA2	6.48762	-2.36582	0.945125	-2.50318	0.0123084	0.999944	0.946949	2.09018	3.39304	10.2236	10.8238	11.4482
1117	RP4-612B15.3	30.4674	-0.391502	0.480755	-0.814349	0.415445	0.999944	33.1432	19.8567	26.0133	33.4591	22.6315	47.7008
1118	SH3GLB1	4416.24	-0.0631294	0.145119	-0.435019	0.663548	0.999944	4588.92	4288	4081.83	5129.46	4091.38	4317.87
1119	2024-09-15	5887.63	0.0332407	0.177546	0.187223	0.851486	0.999944	6710.08	6363.54	4792.11	5520.75	5633.28	6306.04
1120	HS2ST1	4742.57	-0.140518	0.173556	-0.809641	0.418147	0.999944	5223.37	3924.3	4387.21	4463.07	4871.68	5585.76
1121	RP11-384B12.2	3.85798	0.748107	1.12386	0.665657	0.505631	0.999944	3.7878	7.31561	3.39304	0.929419	2.95194	4.77008
1122	RP5-1052I5.1	1.49473	-0.861297	1.76354	-0.48839	0.625274	0.999944	0.946949	0	2.26203	0.929419	1.96796	2.86205
1123	LMO4	2430.88	-0.0448119	0.321347	-0.13945	0.889094	0.999944	2494.26	3272.17	1412.64	1942.49	2602.62	2861.09
1124	RP11-76N22.2	7.47154	-0.42205	0.826387	-0.510717	0.609549	0.999944	9.46949	7.31561	2.26203	9.29419	8.85581	7.63212
1125	PKN2	1141.1	-0.0142195	0.117459	-0.121059	0.903644	0.999944	1193.16	1107.79	1105	1091.14	1182.74	1166.76
1126	RNU6-125P	1.839	-0.126846	1.4085	-0.0900576	0.928241	0.999944	0.946949	2.09018	2.26203	1.85884	1.96796	1.90803
1127	TCEB1P19	14.6416	-0.501657	0.564527	-0.888632	0.374201	0.999944	12.3103	9.40579	14.7032	21.3766	15.7437	14.3102
1128	GTF2B	1644.37	0.0265994	0.137903	0.192886	0.847048	0.999944	1702.61	1758.88	1516.69	1519.6	1591.09	1777.33
1129	CCBL2	1661.27	0.0653952	0.164022	0.398698	0.690116	0.999944	1513.22	1958.49	1625.27	1620.91	1483.84	1765.88
1130	RBMXL1	1340.61	0.0362741	0.175883	0.206239	0.836604	0.999944	1217.78	1383.7	1471.45	1557.71	1232.93	1180.12
1131	GBP3	420.034	-0.019787	0.424664	-0.0465945	0.962836	0.999944	479.156	596.745	175.307	466.568	473.294	329.135
1132	GBP1	3513.81	0.114974	0.548434	0.209641	0.833948	0.999944	2842.74	6436.7	1681.82	5695.48	2897.82	1528.33
1133	PTGES3P1	71.8486	0.0156133	0.36342	0.0429621	0.965732	0.999944	61.5517	93.0128	62.2058	92.9419	69.8625	51.5168
1134	GBP2	3562.75	0.317707	0.402249	0.789827	0.429629	0.999944	2914.71	5908.93	3036.77	4192.61	3667.29	1656.17
1135	GBP4	362.083	-0.521822	0.526525	-0.991068	0.321652	0.999944	296.395	391.908	203.583	764.912	362.104	153.596
1136	GBP5	612.657	0.492659	0.450876	1.09267	0.274539	0.999944	411.923	1215.44	521.398	428.462	741.92	356.802
1137	GBP6	8.55715	-0.399735	0.913553	-0.437561	0.661705	0.999944	11.3634	7.31561	3.39304	14.8707	2.95194	11.4482
1138	GBP1P1	2.76697	-0.408184	1.5332	-0.26623	0.790062	0.999944	1.8939	5.22544	0	5.57652	2.95194	0.954015
1139	LRRC8B	389.869	-0.0319893	0.165239	-0.193594	0.846494	0.999944	352.265	435.802	368.711	386.638	380.8	414.997
1140	RP5-1007M22.2	53.7518	0.00163233	0.339639	0.00480608	0.996165	0.999944	44.5066	62.7053	54.2887	65.9888	50.1829	44.8387
1141	LRRC8C	2010.87	0.0821855	0.287751	0.285613	0.775175	0.999944	1797.31	2978.5	1428.47	1886.72	1809.54	2164.66
1142	RP5-943J3.2	35.6426	0.0416933	0.3828	0.108917	0.913269	0.999944	38.8249	34.4879	35.0615	26.0237	40.3431	39.1146
1143	LRRC8D	1994.86	-0.0250734	0.159087	-0.157608	0.874766	0.999944	2005.64	2245.89	1680.69	2107.92	2018.14	1910.89
1144	GEMIN8P4	24.0256	-0.126733	0.482804	-0.262494	0.792941	0.999944	23.6737	28.2174	16.9652	24.1649	18.6956	32.4365
1145	ZNF326	2831.03	0.123517	0.177964	0.694056	0.487647	0.999944	3216.79	3137.35	2501.8	2442.51	2564.25	3123.45
1146	U3	8.78969	-0.774345	0.727745	-1.06403	0.287313	0.999944	8.52254	5.22544	5.65507	11.153	7.87183	14.3102
1147	RP4-665J23.1	4.20836	1.20397	1.00792	1.19451	0.23228	0.999944	5.6817	6.27053	5.65507	1.85884	1.96796	3.81606
1148	RP4-665J23.4	5.00186	-0.0924348	1.05259	-0.0878162	0.930023	0.999944	3.7878	7.31561	3.39304	1.85884	9.83979	3.81606
1149	ZNF644	1568.47	0.0452808	0.124361	0.364108	0.715777	0.999944	1695.04	1617.8	1465.8	1488.93	1527.14	1616.1
1150	RPL5P6	1.83782	0.383523	1.40485	0.273	0.784854	0.999944	1.8939	2.09018	2.26203	1.85884	1.96796	0.954015
1151	HFM1	1.35501	0.128569	1.80939	0.0710563	0.943353	0.999944	0.946949	1.04509	2.26203	0	1.96796	1.90803
1152	CDC7	1847.32	0.355576	0.147771	2.40627	0.0161163	0.999944	2073.82	2213.5	1934.04	1537.26	1490.73	1834.57
1153	HSP90B3P	1.47424	-0.220938	1.59967	-0.138115	0.89015	0.999944	1.8939	1.04509	1.13101	0.929419	0.983979	2.86205
1154	TGFBR3	579.112	0.294026	0.479307	0.613438	0.539586	0.999944	741.461	378.322	793.972	249.084	409.335	902.498
1155	SETP18	11.4177	-0.429496	0.642469	-0.668508	0.503809	0.999944	9.46949	7.31561	12.4412	13.0119	16.7276	9.54015
1156	BTBD8	5.90418	-0.0477629	0.946392	-0.0504684	0.959749	0.999944	7.57559	4.18035	5.65507	6.50593	1.96796	9.54015
1157	KIAA1107	16.576	-0.628385	0.612019	-1.02674	0.304542	0.999944	10.4164	7.31561	21.4893	17.659	19.6796	22.8964
1158	GLMN	957.48	0.00627952	0.118555	0.0529671	0.957758	0.999944	995.244	905.046	978.328	979.608	958.396	928.257
1159	RPAP2	1678.83	-0.0383112	0.136199	-0.281289	0.778489	0.999944	1712.08	1735.89	1521.21	1575.37	1676.7	1851.74
1160	GFI1	659.878	0.104663	0.302075	0.346479	0.728983	0.999944	760.4	809.943	480.681	441.474	798.007	668.765
1161	EVI5	201.905	-0.149138	0.408912	-0.364719	0.715321	0.999944	196.018	143.177	235.251	105.024	238.123	293.837
1162	RPL5	51175.6	0.0764621	0.12569	0.60834	0.542962	0.999944	50193	49621.8	57780.2	53009.4	49040.5	47408.8
1163	SNORA66	40.7826	-0.232937	0.500424	-0.46548	0.641588	0.999944	40.7188	19.8567	52.0267	61.3417	36.4072	34.3445
1164	FAM69A	870.822	-0.039328	0.35292	-0.111436	0.911271	0.999944	1169.48	825.619	581.342	552.075	922.972	1173.44
1165	SNORA51	3.66045	0.372044	1.16625	0.319008	0.749721	0.999944	5.6817	1.04509	5.65507	1.85884	2.95194	4.77008
1166	MTF2	3076.72	0.0945344	0.136907	0.6905	0.48988	0.999944	3185.54	3516.72	2829.8	2844.95	2992.28	3091.01
1167	TMED5	6304.78	0.0408255	0.178247	0.229039	0.818839	0.999944	7063.29	5631.98	6486.37	5182.44	6410.62	7053.99
1168	CCDC18	1901.6	0.0670423	0.141924	0.472381	0.636655	0.999944	1748.07	1894.74	2195.3	1907.17	1784.94	1879.41
1169	RP4-717I23.3	660.606	-0.20105	0.290175	-0.692859	0.488398	0.999944	590.896	409.674	843.737	817.889	663.202	638.236
1170	DR1	4630.61	0.0675224	0.154269	0.437692	0.66161	0.999944	4960.12	5281.87	3974.39	4577.39	4393.47	4596.45
1171	FNBP1L	17.6989	-0.0811678	0.562607	-0.144271	0.885286	0.999944	15.1512	25.0821	11.3101	15.8001	22.6315	16.2183
1172	BCAR3	355.987	0.56984	0.530786	1.07358	0.283012	0.999944	276.509	786.951	212.631	215.625	446.726	197.481
1173	RP5-1033H22.2	1.34264	1.70713	2.24696	0.759748	0.447405	0.999944	0.946949	5.22544	0	0.929419	0	0.954015
1174	RP11-488P3.1	3.22781	0.319829	1.40596	0.227481	0.820049	0.999944	0	6.27053	4.52406	2.78826	1.96796	3.81606
1175	RP4-561L24.3	2.10681	-1.09312	1.50123	-0.728148	0.466523	0.999944	1.8939	2.09018	0	1.85884	3.93592	2.86205
1176	DNTTIP2	5298.47	0.159068	0.126247	1.25997	0.207679	0.999944	5660.86	5624.66	5485.42	5544.92	4563.69	4911.27
1177	GCLM	1715	0.0411253	0.266238	0.154468	0.877241	0.999944	1918.52	2129.89	1169.47	1382.98	1846.93	1842.2
1178	ABCA4	2.68466	-0.978703	1.46336	-0.668807	0.503618	0.999944	0	2.09018	3.39304	1.85884	5.90387	2.86205
1179	ARHGAP29	11.2832	-0.143774	0.704371	-0.204117	0.838262	0.999944	12.3103	6.27053	13.5722	6.50593	13.7757	15.2642
1180	RP11-148B18.3	3.24117	-1.88266	1.29642	-1.4522	0.146447	0.999944	1.8939	0	2.26203	4.6471	4.91989	5.72409
1181	ABCD3	2919.5	0.10098	0.103355	0.977017	0.328561	0.999944	3051.07	3150.94	2862.6	2864.47	2797.45	2790.49
1182	F3	4.20671	-0.360681	1.12501	-0.320603	0.748512	0.999944	5.6817	4.18035	1.13101	4.6471	1.96796	7.63212
1183	CNN3	1264.76	-0.891283	0.518708	-1.71827	0.0857465	0.999944	1662.84	361.6	633.368	2328.2	1504.5	1098.07
1184	RP4-639F20.1	45.6378	-1.31913	0.662396	-1.99145	0.0464317	0.999944	48.2944	8.3607	21.4893	97.589	57.0708	41.0227
1185	ALG14	322.57	0.0934932	0.180085	0.51916	0.603649	0.999944	321.016	336.518	341.566	269.532	310.937	355.848
1186	TMEM56	40.9872	0.584247	0.834841	0.69983	0.484033	0.999944	57.7639	8.3607	81.4331	17.659	18.6956	62.011
1187	RWDD3	87.3617	0.055657	0.269079	0.206843	0.836133	0.999944	99.4297	80.4718	87.0881	90.1537	96.4299	70.5971
1188	EEF1A1P11	228.5	-0.184037	0.239961	-0.766946	0.443114	0.999944	177.08	229.919	235.251	296.485	222.379	209.883
1189	RP11-122C9.1	72.1696	-0.186226	0.26771	-0.695626	0.486663	0.999944	72.9151	61.6602	67.8609	73.4241	85.6062	71.5511
1190	PTBP2	398.93	-0.0545144	0.151679	-0.359406	0.719291	0.999944	402.453	380.412	391.331	446.121	392.608	380.652
1191	DPYD	528.833	-0.760589	0.943074	-0.806499	0.419955	0.999944	605.101	51.2093	521.398	995.408	503.797	496.088
1192	SEC63P1	3.08104	0.833707	1.36167	0.612268	0.540361	0.999944	1.8939	2.09018	7.9171	4.6471	0.983979	0.954015
1193	SNX7	2.72014	-2.85736	1.74385	-1.63854	0.10131	0.999944	1.8939	0	0	4.6471	7.87183	1.90803
1194	PALMD	2.79026	-1.17954	1.5022	-0.785212	0.432329	0.999944	2.84085	0	2.26203	1.85884	7.87183	1.90803
1195	FRRS1	413.111	-0.416625	0.22787	-1.82835	0.0674977	0.999944	428.021	362.645	270.313	426.603	465.422	525.662
1196	AGL	3055.62	-0.0748903	0.191399	-0.391278	0.695592	0.999944	2725.32	2924.16	3279.94	3743.7	3116.26	2544.36
1197	RP5-884G6.2	25.5908	0.18113	0.436904	0.414576	0.678452	0.999944	21.7798	28.2174	31.6684	20.4472	28.5354	22.8964
1198	SLC35A3	1501.22	0.0655012	0.119601	0.547662	0.583924	0.999944	1583.3	1511.2	1511.04	1352.3	1519.26	1530.24
1199	RP4-714D9.5	22.9414	-0.290768	0.480594	-0.605017	0.545168	0.999944	21.7798	21.9468	18.0962	22.3061	34.4393	19.0803
1200	HIAT1	2727.87	-0.145504	0.168643	-0.86279	0.388253	0.999944	2881.57	2266.8	2622.82	3170.25	2485.53	2940.27
1201	SASS6	1476.06	0.0992236	0.132035	0.751493	0.452356	0.999944	1636.33	1519.56	1423.95	1326.28	1423.82	1526.42
1202	TRMT13	1144.65	0.0206022	0.144753	0.142327	0.886822	0.999944	1209.25	1063.9	1185.3	1102.29	1045.97	1261.21
1203	LRRC39	8.47648	-0.81531	0.728042	-1.11987	0.262771	0.999944	8.52254	4.18035	5.65507	11.153	11.8077	9.54015
1204	DBT	2028.72	0.00979976	0.0980348	0.099962	0.920374	0.999944	2048.25	2059.87	1998.5	1975.02	2031.92	2058.76
1205	RP11-305E17.6	12.5346	0.618817	0.660445	0.93697	0.348774	0.999944	10.4164	11.496	23.7513	10.2236	7.87183	11.4482
1206	RTCA	2789.7	-0.0571006	0.108292	-0.527285	0.597996	0.999944	2847.48	2720.36	2635.26	2962.06	2871.25	2701.77
1207	MIR553	2.31572	-0.2949	1.25797	-0.234424	0.814656	0.999944	1.8939	2.09018	2.26203	2.78826	2.95194	1.90803
1208	CDC14A	243.223	-0.405836	0.36276	-1.11875	0.263249	0.999944	195.072	154.673	278.23	391.285	259.77	180.309
1209	BCAS2P2	1.79017	-0.671198	1.73068	-0.387823	0.698147	0.999944	1.8939	0	2.26203	4.6471	0.983979	0.954015
1210	VCAM1	16.4732	-0.18084	0.695273	-0.260099	0.794787	0.999944	6.62864	25.0821	14.7032	23.2355	18.6956	10.4942
1211	EXTL2	408.266	-0.484953	0.408835	-1.18618	0.23555	0.999944	248.101	294.715	478.419	759.335	353.248	315.779
1212	SLC30A7	1413.03	0.00412042	0.172585	0.0238747	0.980953	0.999944	1550.16	1383.7	1310.85	1201.74	1406.11	1625.64
1213	DPH5	1911.58	0.0834131	0.123089	0.677664	0.497985	0.999944	1957.34	1862.35	2081.07	1954.57	1891.21	1722.95
1214	RP11-421L21.2	8.96509	-0.101807	0.693775	-0.146743	0.883335	0.999944	8.52254	8.3607	9.04812	7.43535	12.7917	7.63212
1215	RP11-421L21.3	266.123	0.12093	0.23568	0.513112	0.607873	0.999944	250.942	234.1	347.222	277.896	220.411	266.17
1216	RP4-575N6.4	39.9513	0.573338	0.391356	1.465	0.14292	0.999944	53.9761	56.4347	32.7994	29.7414	30.5033	36.2526
1217	S1PR1	1955.14	0.38429	0.284081	1.35275	0.176136	0.999944	1892.95	3192.74	1556.28	1694.33	1572.4	1822.17
1218	RP4-575N6.5	9.66459	0.0342672	0.667165	0.0513624	0.959037	0.999944	7.57559	9.40579	12.4412	11.153	7.87183	9.54015
1219	RP11-157N3.1	145.973	1.408	1.19735	1.17593	0.239624	0.999944	56.817	24.037	555.328	86.436	81.6703	71.5511
1220	RP11-556K13.1	13.0604	-1.08846	0.628068	-1.73303	0.0830896	0.999944	6.62864	8.3607	10.1791	22.3061	11.8077	19.0803
1221	OLFM3	1.91128	-1.5525	1.83786	-0.844733	0.39826	0.999944	2.84085	0	0	1.85884	2.95194	3.81606
1222	COL11A1	1.6109	-4.07457	2.26003	-1.80288	0.0714066	0.999944	0	0	0	0.929419	4.91989	3.81606
1223	RNPC3	644.382	-0.080344	0.204979	-0.391963	0.695086	0.999944	601.313	504.777	773.614	624.57	678.946	683.075
1224	AMY2B	75.2669	-0.371223	0.313794	-1.18302	0.236802	0.999944	63.4456	52.2544	81.4331	101.307	79.7023	73.4592
1225	RP11-90H3.1	3.45891	-1.18733	1.41263	-0.840516	0.400619	0.999944	0	5.22544	1.13101	4.6471	6.88785	2.86205
1226	PRMT6	1159.89	0.182301	0.1226	1.48696	0.137026	0.999944	1182.74	1204.99	1311.98	1143.19	1079.42	1037.01
1227	NTNG1	15.6537	-1.04558	0.91416	-1.14376	0.252725	0.999944	2.84085	3.13526	24.8823	22.3061	22.6315	18.1263
1228	RP11-270C12.3	6.98168	-0.527181	0.905224	-0.582376	0.560313	0.999944	7.57559	8.3607	1.13101	8.36477	7.87183	8.58614
1229	VAV3	30.9669	-0.70701	0.770483	-0.917619	0.358818	0.999944	36.931	4.18035	29.4064	19.5178	43.2951	52.4708
1230	SLC25A24	875.238	0.528781	0.469569	1.1261	0.260124	0.999944	727.257	1867.57	506.695	739.818	910.181	499.904
1231	RP11-483I13.5	9.8701	0.648558	0.788577	0.82244	0.410826	0.999944	9.46949	19.8567	6.78609	5.57652	11.8077	5.72409
1232	NBPF4	1.86527	0.919002	2.50594	0.36673	0.713821	0.999944	0	7.31561	0	0	1.96796	1.90803
1233	SLC25A24P1	8.72088	1.65611	2.19147	0.75571	0.449823	0.999944	0	39.7133	0	0	6.88785	5.72409
1234	NBPF6	4.91445	1.04463	2.2771	0.458754	0.646411	0.999944	0	19.8567	0	0	2.95194	6.67811
1235	FAM102B	1122.57	0.546813	0.467179	1.17046	0.241817	0.999944	801.119	699.164	2498.41	1063.26	943.636	729.822
1236	HENMT1	475.454	-0.0368863	0.233683	-0.157848	0.874577	0.999944	414.764	615.557	377.759	501.886	476.246	466.513
1237	PRPF38B	5470.92	0.0528007	0.119434	0.442093	0.658422	0.999944	5840.78	5092.71	5779.49	5179.65	5290.86	5642.05
1238	STXBP3	1760.17	0.0466358	0.127192	0.366657	0.713875	0.999944	1862.65	1899.97	1602.65	1722.21	1752.47	1721.04
1239	AKNAD1	2.66043	0.405336	2.34411	0.172917	0.862717	0.999944	5.6817	0	3.39304	0	6.88785	0
1240	GPSM2	872.724	0.282304	0.236725	1.19254	0.233049	0.999944	794.49	1235.29	843.737	771.418	912.149	679.259
1241	CLCC1	1890.33	0.112081	0.216278	0.518228	0.604299	0.999944	2152.42	2003.43	1734.98	1411.79	1788.87	2250.52
1242	WDR47	643.006	-0.163071	0.147288	-1.10716	0.268224	0.999944	664.758	574.798	580.211	734.241	654.346	649.684
1243	RP11-20O24.4	26.7362	-0.0743031	0.434788	-0.170895	0.864307	0.999944	19.8859	33.4428	24.8823	27.8826	29.5194	24.8044
1244	TAF13	1136.44	0.140472	0.110938	1.26622	0.205435	0.999944	1202.63	1203.94	1168.34	1037.23	1123.7	1082.81
1245	RP5-1065J22.8	66.6812	-0.097852	0.333061	-0.293796	0.768914	0.999944	74.809	45.9839	72.3849	57.624	77.7343	71.5511
1246	TMEM167B	1719.69	-0.0100599	0.10951	-0.0918635	0.926807	0.999944	1704.51	1641.83	1794.92	1677.6	1784.94	1714.37
1247	SCARNA2	10.5158	-0.419538	0.849603	-0.493805	0.621444	0.999944	11.3634	2.09018	13.5722	14.8707	6.88785	14.3102
1248	RP5-1065J22.4	1.48065	-0.839267	2.0825	-0.40301	0.686941	0.999944	0.946949	0	2.26203	1.85884	0	3.81606
1249	KIAA1324	37.6743	-0.720816	0.68846	-1.047	0.295101	0.999944	20.8329	39.7133	24.8823	92.9419	30.5033	17.1723
1250	SARS	7308.67	-0.0056691	0.0971344	-0.0583635	0.953459	0.999944	7427.87	7199.61	7255.46	7663.06	7036.43	7269.6
1251	CELSR2	136.185	0.0782379	0.446378	0.175273	0.860865	0.999944	115.528	222.604	81.4331	101.307	110.206	186.033
1252	PSRC1	308.773	0.417315	0.217936	1.91485	0.0555119	0.999944	311.546	436.847	311.029	287.191	263.706	242.32
1253	MYBPHL	2.77927	-0.41609	1.40724	-0.295678	0.767476	0.999944	1.8939	5.22544	0	2.78826	2.95194	3.81606
1254	SORT1	820.192	0.531833	0.834818	0.637064	0.524083	0.999944	951.684	1629.29	327.994	226.778	735.032	1050.37
1255	PSMA5	8975.92	0.172982	0.0968217	1.78661	0.074001	0.999944	9503.58	9902.21	9134.08	8351.76	8664.92	8298.98
1256	SYPL2	3.8771	-2.1503	1.4184	-1.51601	0.129517	0.999944	0	2.09018	2.26203	12.0824	4.91989	1.90803
1257	ATXN7L2	285.887	0.0278516	0.192138	0.144956	0.884745	0.999944	277.456	310.391	278.23	331.803	262.722	254.722
1258	CYB561D1	514.249	-3.59e-05	0.160246	-0.000224296	0.999821	0.999944	474.422	569.573	498.778	466.568	533.317	542.835
1259	AMIGO1	33.9567	-0.136176	0.492187	-0.276676	0.782029	0.999944	21.7798	47.029	28.2754	27.8826	49.1989	29.5745
1260	GPR61	1.32957	-0.577322	2.11761	-0.272629	0.785138	0.999944	0	2.09018	1.13101	2.78826	1.96796	0
1261	GNAI3	6243.59	0.0686447	0.135777	0.505567	0.61316	0.999944	6786.79	6519.26	5869.97	6729	5657.88	5898.68
1262	RP5-1160K1.3	9.58386	0.119979	0.770349	0.155746	0.876233	0.999944	7.57559	16.7214	5.65507	11.153	5.90387	10.4942
1263	GNAT2	31.255	0.0140769	0.406788	0.0346049	0.972395	0.999944	39.7719	27.1723	27.1444	32.5297	26.5674	34.3445
1264	AMPD2	1901.79	-0.136341	0.230471	-0.591574	0.554136	0.999944	1566.25	1582.26	2288.04	2406.27	1844.96	1722.95
1265	RP5-1160K1.1	4.15269	-0.445326	1.06889	-0.416626	0.676952	0.999944	1.8939	4.18035	4.52406	6.50593	5.90387	1.90803
1266	GSTM4	516.523	-0.3707	0.283903	-1.30573	0.191645	0.999944	380.674	485.966	485.205	767.7	589.403	390.192
1267	GSTM2	260.926	-0.0388264	0.388797	-0.0998629	0.920453	0.999944	179.92	331.293	261.264	407.086	206.636	179.355
1268	GSTM5	9.95126	0.665963	1.23247	0.540347	0.588958	0.999944	1.8939	3.13526	31.6684	9.29419	11.8077	1.90803
1269	GSTM3	219.804	0.519852	0.569515	0.912798	0.361349	0.999944	141.095	477.605	158.342	303.92	104.302	133.562
1270	RP11-195M16.1	1.52108	-0.842302	1.83418	-0.459225	0.646073	0.999944	0	1.04509	2.26203	0.929419	3.93592	0.954015
1271	AHCYL1	4261.88	0.0117917	0.178936	0.0658988	0.947458	0.999944	3896.7	4417.59	4524.06	5094.15	4010.7	3628.12
1272	STRIP1	1242.35	0.0421395	0.137069	0.307433	0.758514	0.999944	1277.43	1268.74	1235.07	1086.49	1254.57	1331.81
1273	RP4-773N10.4	122.962	0.0198604	0.295725	0.0671584	0.946456	0.999944	119.316	153.628	98.3983	113.389	101.35	151.688
1274	KCNC4-AS1	2.257	-1.77454	1.60631	-1.10473	0.269276	0.999944	0.946949	2.09018	0	1.85884	1.96796	6.67811
1275	KCNC4	104.649	0.353058	0.364603	0.968335	0.332877	0.999944	81.4376	172.439	98.3983	92.9419	77.7343	104.942
1276	RP5-1074L1.1	42.0532	0.215144	0.405322	0.530797	0.595559	0.999944	52.0822	45.9839	37.3235	26.0237	40.3431	50.5628
1277	RBM15	1677.92	0.101664	0.185121	0.549177	0.582884	0.999944	1687.46	2101.67	1421.69	1605.11	1577.32	1674.3
1278	SLC16A4	7.89245	-1.66587	0.877791	-1.8978	0.0577228	0.999944	4.73475	2.09018	4.52406	19.5178	8.85581	7.63212
1279	RP5-1074L1.4	75.7521	0.021558	0.405377	0.0531801	0.957588	0.999944	61.5517	52.2544	115.364	64.1299	93.478	67.7351
1280	LAMTOR5-AS1	39.2408	0.191422	0.402401	0.475699	0.634289	0.999944	33.1432	43.8937	48.6336	31.6003	29.5194	48.6548
1281	LAMTOR5	2537.73	0.00875875	0.102285	0.0856305	0.93176	0.999944	2577.6	2493.58	2565.14	2633.04	2535.71	2421.29
1282	KCNA2	39.879	-0.421945	0.633778	-0.665761	0.505564	0.999944	53.9761	19.8567	28.2754	19.5178	41.3271	76.3212
1283	RP11-284N8.3	347.543	-0.329533	0.497113	-0.662894	0.507399	0.999944	509.459	174.53	239.775	181.237	454.598	525.662
1284	KCNA3	421.146	-0.240049	0.48588	-0.494049	0.621271	0.999944	668.546	206.927	282.754	250.943	519.541	598.168
1285	CD53	13778.6	-0.00895727	0.159477	-0.0561665	0.955209	0.999944	13619	12037.3	15551.5	13572.3	15291	12600.6
1286	RP11-96K19.4	38.2449	-0.107917	0.39242	-0.275004	0.783313	0.999944	30.3024	42.8486	37.3235	32.5297	51.1669	35.2986
1287	RP11-96K19.2	2.86898	-0.0159482	1.2885	-0.0123774	0.990125	0.999944	0.946949	3.13526	4.52406	3.71768	3.93592	0.954015
1288	LRIF1	1240.42	-0.084213	0.280285	-0.300455	0.76383	0.999944	1344.67	1445.36	822.248	964.737	1367.73	1497.8
1289	RP11-96K19.5	15.6241	-0.187335	0.602904	-0.310721	0.756012	0.999944	15.1512	8.3607	20.3583	14.8707	21.6475	13.3562
1290	DRAM2	1757.69	-0.0436211	0.210168	-0.207553	0.835578	0.999944	1561.52	1630.34	2001.9	2048.44	1917.78	1386.18
1291	CEPT1	2642.23	0.0812375	0.171177	0.474581	0.635086	0.999944	2841.79	2211.41	3096.72	2450.88	2623.29	2629.27
1292	RP5-1180E21.5	6.23457	-0.964547	0.962998	-1.00161	0.316533	0.999944	2.84085	3.13526	6.78609	13.9413	6.88785	3.81606
1293	DENND2D	1850.84	-0.554627	0.358873	-1.54547	0.122232	0.999944	1527.43	992.833	1978.14	3277.13	1784.94	1544.55
1294	CHIA	3.84449	0.559295	1.58361	0.353178	0.723955	0.999944	10.4164	1.04509	2.26203	7.43535	0	1.90803
1295	PIFO	31.8714	-0.634928	0.551129	-1.15205	0.249301	0.999944	29.3554	24.037	21.4893	65.9888	24.5995	25.7584
1296	OVGP1	25.0696	-0.303026	0.481994	-0.628692	0.52955	0.999944	15.1512	22.9919	29.4064	34.3885	25.5835	22.8964
1297	RP11-552M11.8	25.8482	-0.0485644	0.523036	-0.092851	0.926022	0.999944	17.0451	20.9018	38.4545	22.3061	34.4393	21.9423
1298	RP11-552M11.4	10.5352	0.349154	0.803001	0.434811	0.6637	0.999944	5.6817	8.3607	21.4893	7.43535	6.88785	13.3562
1299	WDR77	2343.52	0.043419	0.133381	0.325526	0.744783	0.999944	2298.25	2185.28	2653.36	2307.75	2223.79	2392.67
1300	ATP5F1	13531.9	0.0609186	0.0872206	0.698443	0.4849	0.999944	13954.2	13536	13962.4	13070.4	13149.9	13518.4
1301	C1orf162	61.1953	-0.79914	0.680154	-1.17494	0.240019	0.999944	41.6658	16.7214	75.778	140.342	35.4232	57.2409
1302	ADORA3	8.71659	-0.821036	0.733148	-1.11988	0.262766	0.999944	4.73475	5.22544	9.04812	13.9413	8.85581	10.4942
1303	RAP1A	10113.7	0.112687	0.148701	0.757811	0.448564	0.999944	11043.3	9001.34	11480.9	9533.98	10361.3	9261.58
1304	RP5-836N10.1	76.8935	-0.136966	0.405043	-0.338152	0.735248	0.999944	85.2254	41.8035	92.7432	69.7064	67.8946	103.988
1305	FAM212B	1357.25	-0.558015	0.39873	-1.39948	0.161668	0.999944	1556.78	829.8	907.074	905.254	1464.16	2480.44
1306	RP4-773A18.4	21.4363	-1.16807	0.640784	-1.82287	0.0683225	0.999944	21.7798	5.22544	12.4412	20.4472	32.4713	36.2526
1307	DDX20	1574.23	0.0475667	0.117465	0.404942	0.68552	0.999944	1642.01	1575.99	1582.29	1448.96	1540.91	1655.22
1308	KCND3	1.59591	-4.06256	2.33572	-1.73932	0.0819792	0.999944	0	0	0	0.929419	1.96796	6.67811
1309	CTTNBP2NL	422.506	-0.0932932	0.240151	-0.388478	0.697662	0.999944	392.037	527.769	306.505	427.533	459.518	421.675
1310	WNT2B	9.29401	-0.817224	0.801895	-1.01912	0.308148	0.999944	4.73475	3.13526	12.4412	11.153	14.7597	9.54015
1311	ST7L	337.149	-0.00142683	0.225204	-0.00633572	0.994945	0.999944	384.461	334.428	291.802	346.673	269.61	395.916
1312	CAPZA1	16384.2	0.149187	0.104675	1.42525	0.154086	0.999944	17177.7	18353.8	16159.9	15646.8	15400.3	15566.7
1313	MOV10	2721.69	-0.368698	0.326757	-1.12836	0.25917	0.999944	2093.7	2478.95	2554.96	4736.32	2458.96	2007.25
1314	RHOC	1373.41	0.0705456	0.289213	0.243923	0.807291	0.999944	1042.59	1270.83	1908.02	1615.33	1396.27	1007.44
1315	PPM1J	15.5456	-1.03034	0.76902	-1.3398	0.180309	0.999944	8.52254	4.18035	18.0962	34.3885	13.7757	14.3102
1316	SLC16A1	6126.41	0.121864	0.121231	1.00523	0.314788	0.999944	6169.37	6982.23	6003.43	6160.19	5727.74	5715.51
1317	RP11-31F15.1	237.59	-0.0756745	0.161626	-0.468208	0.639636	0.999944	229.162	232.009	232.989	244.437	232.219	254.722
1318	RP11-389O22.1	9.1034	0.157018	0.792012	0.198252	0.842848	0.999944	5.6817	6.27053	16.9652	11.153	7.87183	6.67811
1319	RP11-31F15.2	4.16573	-0.718612	1.19632	-0.600683	0.548051	0.999944	2.84085	2.09018	4.52406	0.929419	9.83979	4.77008
1320	LRIG2	448.102	-0.0912998	0.196526	-0.464568	0.642241	0.999944	453.589	444.162	403.772	381.991	455.582	549.513
1321	MAGI3	166.053	0.0894115	0.552468	0.16184	0.871432	0.999944	160.981	251.866	100.66	68.777	124.965	289.067
1322	RP11-512F24.1	12.5093	-0.249628	0.672296	-0.371307	0.710409	0.999944	10.4164	11.496	12.4412	22.3061	8.85581	9.54015
1323	PHTF1	2039.82	-0.0798603	0.117263	-0.681034	0.49585	0.999944	2110.75	1938.64	1900.1	2025.2	2216.9	2047.32
1324	RP4-730K3.3	10.2973	-0.344049	0.68785	-0.50018	0.616949	0.999944	5.6817	12.5411	9.04812	8.36477	12.7917	13.3562
1325	RSBN1	1199.88	-0.0136327	0.128061	-0.106454	0.915222	0.999944	1235.77	1258.29	1088.04	1154.34	1239.81	1223.05
1326	PTPN22	3267.03	-0.114177	0.128509	-0.888475	0.374285	0.999944	3137.24	3441.47	2834.32	3310.59	3512.81	3365.77
1327	AP4B1-AS1	4.92396	-0.274813	0.905545	-0.303479	0.761525	0.999944	4.73475	5.22544	3.39304	5.57652	3.93592	6.67811
1328	BCL2L15	117.58	1.27182	0.637079	1.99634	0.0458974	0.999944	83.3315	352.195	63.3368	74.3535	82.6542	49.6088
1329	AP4B1	1961.37	0.0868233	0.106406	0.81596	0.414523	0.999944	2032.15	1920.87	2108.21	1870.92	1941.39	1894.67
1330	DCLRE1B	1227.62	0.0647909	0.225939	0.286763	0.774294	0.999944	1416.64	1328.31	1020.18	969.384	1161.1	1470.14
1331	RP5-1073O3.7	11.4163	-0.158498	0.718833	-0.220493	0.825487	0.999944	17.992	5.22544	9.04812	12.0824	9.83979	14.3102
1332	HIPK1	2633.53	-0.090654	0.122589	-0.739493	0.459608	0.999944	2599.38	2678.56	2374	2528.95	2857.48	2762.83
1333	TRIM33	3177.72	-0.0389253	0.104731	-0.371669	0.710139	0.999944	3084.21	3100.78	3220	3391.45	3073.95	3195.95
1334	PKMP1	3.592	1.12668	1.21949	0.923898	0.355539	0.999944	1.8939	8.3607	4.52406	0.929419	3.93592	1.90803
1335	BCAS2	2454.59	0.102321	0.124966	0.818789	0.412907	0.999944	2664.72	2599.13	2360.43	2228.75	2333.01	2541.5
1336	DENND2C	24.3911	-0.637711	0.657264	-0.970251	0.331921	0.999944	25.5676	14.6312	16.9652	12.0824	25.5835	51.5168
1337	AMPD1	7.52652	-1.05218	1.27258	-0.826807	0.408346	0.999944	11.3634	2.09018	1.13101	2.78826	3.93592	23.8504
1338	NRAS	8481.74	0.0524571	0.117584	0.446123	0.655508	0.999944	9173.1	8502.83	8231.53	8867.59	7775.4	8340
1339	CSDE1	33215.9	-0.0396962	0.124549	-0.31872	0.749939	0.999944	32581.7	33780.4	31915	37424.9	32359.1	31234.5
1340	SIKE1	2048.95	0.0116833	0.124143	0.0941117	0.92502	0.999944	2215.86	2075.54	1879.75	2094.91	1966.97	2060.67
1341	SNORA42	5.16749	-0.330419	0.968336	-0.341224	0.732935	0.999944	3.7878	2.09018	7.9171	6.50593	6.88785	3.81606
1342	VANGL1	1097.69	0.393029	0.200068	1.96448	0.0494746	0.999944	1054.9	1303.22	1380.97	869.007	1140.43	837.625
1343	NHLH2	3.16959	-2.45398	1.66624	-1.47276	0.140816	0.999944	2.84085	0	0	8.36477	5.90387	1.90803
1344	SLC22A15	51.7071	-0.373528	0.362059	-1.03168	0.302224	0.999944	58.7109	36.5781	39.5855	47.4004	66.9106	61.057
1345	MAB21L3	146.496	-1.47467	0.573436	-2.57164	0.0101218	0.999944	156.247	39.7133	36.1925	287.191	186.956	172.677
1346	ATP1A1	24397.5	-0.0698603	0.157802	-0.442708	0.657977	0.999944	21478.7	23515.5	26427.3	28407.7	23969.7	22586.3
1347	AL136376.1	2.09385	-1.05485	1.44566	-0.729664	0.465596	0.999944	1.8939	1.04509	1.13101	4.6471	0.983979	2.86205
1348	ATP1A1OS	56.8407	-0.0900346	0.314638	-0.286153	0.774761	0.999944	65.3395	54.3446	45.2406	53.9063	65.9266	56.2869
1349	RNU6-817P	3.6146	-0.159567	1.04303	-0.152985	0.87841	0.999944	4.73475	2.09018	3.39304	3.71768	3.93592	3.81606
1350	RP4-655J12.4	4.91151	0.865248	1.29157	0.669918	0.50291	0.999944	0.946949	13.5861	4.52406	6.50593	2.95194	0.954015
1351	RP5-1086K13.1	118.246	0.0860828	0.302987	0.284114	0.776323	0.999944	100.377	102.419	162.866	126.401	122.013	95.4015
1352	CD58	1763.49	0.254374	0.183263	1.38803	0.165128	0.999944	1624.02	1862.35	2269.95	1767.76	1604.87	1452.01
1353	NAP1L4P1	91.7921	0.0291868	0.537181	0.0543333	0.95667	0.999944	60.6048	60.6151	157.211	143.131	75.7664	53.4249
1354	IGSF3	143.756	0.219337	0.669867	0.327434	0.74334	0.999944	41.6658	87.7874	334.78	155.213	150.549	92.5395
1355	PTGFRN	10.1653	-0.408253	0.771744	-0.529001	0.596805	0.999944	5.6817	11.496	9.04812	5.57652	18.6956	10.4942
1356	RP11-27K13.3	36.3399	-0.45332	0.422111	-1.07394	0.282852	0.999944	39.7719	27.1723	24.8823	33.4591	38.3752	54.3789
1357	TTF2	5086.01	0.113912	0.112827	1.00962	0.312678	0.999944	5032.09	5167.96	5660.73	4996.56	4646.35	5012.4
1358	TRIM45	63.1531	0.526817	0.401788	1.31118	0.189797	0.999944	76.7029	99.2833	47.5026	38.1062	61.9907	55.3329
1359	RP11-188D8.1	3.26381	0.658661	1.21321	0.542907	0.587194	0.999944	6.62864	4.18035	1.13101	1.85884	1.96796	3.81606
1360	MAN1A2	4399.59	0.0424238	0.234266	0.181092	0.856295	0.999944	4619.22	3876.23	4897.29	3094.97	4682.76	5227.05
1361	FAM46C	4311.18	-0.0380877	0.969707	-0.0392776	0.968669	0.999944	6832.24	4931.77	998.686	1280.74	3870.97	7952.67
1362	SNORA40	23.8951	-0.00672007	0.447808	-0.0150066	0.988027	0.999944	21.7798	28.2174	21.4893	21.3766	29.5194	20.9883
1363	AL390877.1	5.56304	-1.15301	1.08828	-1.05948	0.289383	0.999944	1.8939	7.31561	1.13101	3.71768	7.87183	11.4482
1364	GDAP2	853.166	0.0145891	0.15956	0.0914331	0.927148	0.999944	926.116	877.874	767.959	775.136	824.574	947.337
1365	WDR3	4429.41	0.0569173	0.155117	0.366931	0.71367	0.999944	4344.6	4170.95	5035.28	4892.46	4204.54	3928.63
1366	SPAG17	3.40031	-1.28279	1.51028	-0.849375	0.395673	0.999944	4.73475	0	1.13101	2.78826	9.83979	1.90803
1367	TBX15	173.329	0.657742	0.720987	0.91228	0.361621	0.999944	127.838	471.335	37.3235	165.437	110.206	127.838
1368	WARS2	740.509	0.0638868	0.207541	0.307828	0.758213	0.999944	662.864	954.165	653.727	777.924	707.481	686.891
1369	RP11-418J17.1	302.083	-0.177363	0.188359	-0.941624	0.346385	0.999944	242.419	330.248	278.23	323.438	310.937	327.227
1370	RP11-418J17.3	1.6668	0.157579	1.74697	0.090201	0.928128	0.999944	0.946949	2.09018	2.26203	3.71768	0.983979	0
1371	LINC00622	1.34864	0.0836471	2.60234	0.032143	0.974358	0.999944	1.8939	0	2.26203	0	3.93592	0
1372	HSD3BP5	2.5072	-0.455128	1.58643	-0.286889	0.774198	0.999944	0	5.22544	1.13101	1.85884	4.91989	1.90803
1373	ZNF697	332.625	0.459222	0.467362	0.982584	0.325812	0.999944	339.008	623.917	192.273	181.237	410.319	248.998
1374	PHGDH	1873.85	0.892956	0.475093	1.87954	0.0601707	0.999944	1479.13	4574.35	1254.3	1621.84	1346.08	967.371
1375	NOTCH2	491.9	0.473525	0.507275	0.933468	0.350578	0.999944	231.056	524.634	960.232	244.437	589.403	401.64
1376	RP6-42F4.1	118.046	-0.130927	0.250843	-0.521946	0.601708	0.999944	109.846	97.1932	131.198	107.813	121.029	141.194
1377	RP11-439A17.7	5.00988	0.875042	1.18707	0.737144	0.461035	0.999944	7.57559	7.31561	4.52406	0	4.91989	5.72409
1378	FAM72B	585.746	0.279062	0.147235	1.89535	0.0580456	0.999944	613.623	716.93	596.045	533.487	539.22	515.168
1379	SRGAP2C	39.6769	0.271624	0.422132	0.643456	0.519928	0.999944	36.931	62.7053	30.5374	35.3179	33.4553	39.1146
1380	RP11-343N15.5	147.764	-0.00794808	0.27501	-0.0289011	0.976944	0.999944	158.141	166.169	117.626	185.884	132.837	125.93
1381	AL592494.5	1.60459	-0.495705	1.78721	-0.277363	0.781502	0.999944	2.84085	0	1.13101	3.71768	0.983979	0.954015
1382	RP11-344P13.6	2.26361	0.50565	1.57745	0.320548	0.748553	0.999944	4.73475	2.09018	1.13101	3.71768	0	1.90803
1383	EMBP1	2.15574	0.804209	1.48733	0.540707	0.588709	0.999944	2.84085	3.13526	2.26203	2.78826	0	1.90803
1384	RP11-417J8.3	3.11178	-0.623346	1.33048	-0.468511	0.639419	0.999944	0.946949	4.18035	2.26203	7.43535	0.983979	2.86205
1385	SNX18P16	2.55751	-0.792736	2.32174	-0.341441	0.732772	0.999944	0	0	5.65507	0	4.91989	4.77008
1386	ANKRD20A14P	4.45313	0.367223	1.7102	0.214725	0.829982	0.999944	0	9.40579	5.65507	0	6.88785	4.77008
1387	RP11-782C8.2	3.61162	-1.66226	1.24703	-1.33297	0.182541	0.999944	1.8939	1.04509	2.26203	1.85884	9.83979	4.77008
1388	RP11-782C8.1	5.29832	-0.457129	1.03678	-0.440911	0.659277	0.999944	4.73475	5.22544	3.39304	1.85884	11.8077	4.77008
1389	RP11-782C8.3	4.39612	-1.45875	1.71179	-0.852175	0.394117	0.999944	4.73475	0	2.26203	0	9.83979	9.54015
1390	RP11-435B5.4	10.8901	0.366367	0.653849	0.560324	0.575259	0.999944	15.1512	12.5411	9.04812	12.0824	9.83979	6.67811
1391	RP6-206I17.1	14.3591	-0.0145452	0.696477	-0.020884	0.983338	0.999944	11.3634	15.6763	15.8342	13.9413	23.6155	5.72409
1392	PPIAL4G	1.64437	-0.494512	2.04155	-0.242224	0.808606	0.999944	0.946949	3.13526	0	0	1.96796	3.81606
1393	FAM72D	314.036	0.0119629	0.190531	0.0627873	0.949936	0.999944	313.44	355.33	277.099	343.885	316.841	277.618
1394	SRGAP2B	141.795	0.166122	0.292978	0.567014	0.570705	0.999944	124.997	203.792	121.019	119.895	144.645	136.424
1395	NBPF8	2.34949	-1.68348	2.31365	-0.727632	0.466839	0.999944	0	0	3.39304	0	6.88785	3.81606
1396	AL592284.1	5.23315	-0.792684	0.966361	-0.820278	0.412058	0.999944	2.84085	4.18035	4.52406	10.2236	2.95194	6.67811
1397	RP11-640M9.1	23.351	-0.632218	0.629988	-1.00354	0.3156	0.999944	17.0451	19.8567	18.0962	51.1181	19.6796	14.3102
1398	RNU1-59P	3.93789	-0.627591	1.06064	-0.591711	0.554044	0.999944	3.7878	2.09018	3.39304	2.78826	3.93592	7.63212
1399	RP11-640M9.2	390.501	-0.408448	0.242196	-1.68644	0.091712	0.999944	297.342	293.67	416.213	520.475	457.55	357.756
1400	NBPF9	263.118	-0.242031	0.281482	-0.859845	0.389874	0.999944	198.859	204.837	320.077	345.744	273.546	235.642
1401	RP4-791M13.3	2.38725	0.571021	1.44745	0.394502	0.693211	0.999944	1.8939	1.04509	5.65507	0.929419	0.983979	3.81606
1402	PDE4DIP	1575.81	-0.109612	0.21946	-0.499464	0.617453	0.999944	1730.08	1150.64	1667.12	1463.84	1539.93	1903.26
1403	AL590452.1	1.86963	0.449911	1.77471	0.253512	0.799873	0.999944	0.946949	1.04509	4.52406	3.71768	0.983979	0
1404	RP11-326G21.1	12.832	-1.07963	0.809022	-1.33448	0.182046	0.999944	8.52254	9.40579	6.78609	28.812	18.6956	4.77008
1405	SEC22B	4473.75	0.0774087	0.133729	0.578847	0.562693	0.999944	4697.82	4484.47	4598.71	3829.21	4489.9	4742.41
1406	NUDT4P1	1.89909	1.60468	1.94783	0.823828	0.410037	0.999944	0.946949	3.13526	4.52406	2.78826	0	0
1407	NOTCH2NL	31.8945	-0.667742	0.747439	-0.893373	0.371657	0.999944	5.6817	19.8567	48.6336	52.0475	40.3431	24.8044
1408	NBPF10	83.7946	0.274894	0.552387	0.497648	0.618732	0.999944	32.1963	80.4718	162.866	82.7183	77.7343	66.7811
1409	RP11-458D21.1	12.6502	-0.259435	0.688461	-0.376834	0.706297	0.999944	6.62864	17.7665	10.1791	11.153	19.6796	10.4942
1410	RNVU1-6	6.08952	-0.119261	0.834782	-0.142864	0.886397	0.999944	6.62864	5.22544	5.65507	6.50593	3.93592	8.58614
1411	TXNIP	1899.03	-0.214386	0.337925	-0.634417	0.525809	0.999944	2457.33	953.12	1863.91	2371.88	1991.57	1756.34
1412	POLR3GL	989.525	0.0654224	0.187407	0.349092	0.72702	0.999944	937.48	1039.86	1058.63	960.09	1148.3	792.787
1413	ANKRD34A	65.4336	-0.834756	0.402542	-2.07371	0.0381061	0.999944	60.6048	41.8035	38.4545	119.895	68.8785	62.965
1414	RP11-315I20.1	14.3778	0.619359	0.698315	0.886934	0.375114	0.999944	19.8859	18.8116	13.5722	17.659	3.93592	12.4022
1415	LIX1L	1490.06	-0.0322263	0.165419	-0.194817	0.845536	0.999944	1409.06	1686.77	1324.42	1677.6	1458.26	1384.28
1416	RBM8A	6030.94	0.0635987	0.113494	0.560373	0.575225	0.999944	6485.66	6193.19	5812.28	5946.42	5556.53	6191.56
1417	GNRHR2	58.7182	0.116707	0.303308	0.384779	0.700401	0.999944	71.9681	51.2093	59.9438	56.6946	60.0227	52.4708
1418	PEX11B	1349.26	-0.024391	0.126124	-0.193388	0.846655	0.999944	1444.1	1302.18	1266.74	1308.62	1336.24	1437.7
1419	ITGA10	124.122	-0.160528	0.221297	-0.725399	0.468207	0.999944	125.944	103.464	122.15	123.613	142.677	126.884
1420	ANKRD35	3.60945	-0.463916	1.73069	-0.268052	0.788659	0.999944	5.6817	0	3.39304	0	5.90387	6.67811
1421	PIAS3	683.167	0.0627439	0.14523	0.432032	0.665718	0.999944	670.44	774.41	649.202	672.9	634.666	697.385
1422	NUDT17	107.358	0.021918	0.250842	0.0873775	0.930371	0.999944	98.4827	95.103	131.198	99.4479	110.206	109.712
1423	POLR3C	1614.39	0.0508855	0.113147	0.449728	0.652906	0.999944	1726.29	1652.28	1549.49	1556.78	1561.57	1639.95
1424	RNF115	2569.1	0.122189	0.13522	0.903626	0.366194	0.999944	2647.67	2988.95	2396.62	2485.27	2415.67	2480.44
1425	CD160	7.16612	0.464793	0.98819	0.470348	0.638107	0.999944	3.7878	17.7665	3.39304	7.43535	3.93592	6.67811
1426	PDZK1	7.65003	-0.338994	0.927866	-0.365348	0.714852	0.999944	7.57559	11.496	1.13101	10.2236	6.88785	8.58614
1427	GPR89A	219.513	0.0770596	0.182751	0.421665	0.673269	0.999944	237.684	227.829	210.369	197.966	206.636	236.596
1428	NBPF11	2.8988	-0.312887	1.54188	-0.202926	0.839193	0.999944	0	1.04509	6.78609	3.71768	3.93592	1.90803
1429	WI2-3658N16.1	71.686	-0.230915	0.313377	-0.736859	0.461208	0.999944	61.5517	60.6151	75.778	64.1299	98.3979	69.6431
1430	NBPF12	106.034	-0.253709	0.310579	-0.816892	0.41399	0.999944	77.6498	78.3816	134.591	117.107	109.222	119.252
1431	NBPF13P	7.06407	-0.434019	1.31633	-0.32972	0.741612	0.999944	1.8939	9.40579	6.78609	21.3766	1.96796	0.954015
1432	RP11-325P15.2	3.60146	-0.426951	1.03614	-0.412061	0.680295	0.999944	3.7878	3.13526	2.26203	3.71768	3.93592	4.77008
1433	PRKAB2	560.24	-0.264316	0.163116	-1.62042	0.105143	0.999944	564.382	482.831	479.55	581.816	571.692	681.167
1434	RP11-337C18.8	40.8854	0.170422	0.348555	0.48894	0.624884	0.999944	50.1883	35.533	44.1096	39.0356	35.4232	41.0227
1435	FMO5	19.4228	-0.287291	0.642695	-0.44701	0.654868	0.999944	14.2042	30.3075	7.9171	22.3061	25.5835	16.2183
1436	RP11-337C18.9	59.1126	-0.10592	0.309491	-0.342241	0.73217	0.999944	61.5517	61.6602	47.5026	65.0593	51.1669	67.7351
1437	PDIA3P	50.567	-0.271689	0.312903	-0.868285	0.385238	0.999944	47.3475	45.9839	44.1096	55.7652	47.231	62.965
1438	CCT8P1	15.1843	-0.133639	0.524624	-0.254732	0.79893	0.999944	14.2042	15.6763	13.5722	17.659	13.7757	16.2183
1439	CHD1L	2788.34	0.112631	0.128183	0.878671	0.37958	0.999944	2745.21	2946.1	3000.58	2954.62	2555.39	2528.14
1440	BCL9	1017.17	-0.121273	0.136599	-0.887803	0.374647	0.999944	893.92	1034.64	995.293	1114.37	982.011	1082.81
1441	ACP6	187.829	0.164127	0.295315	0.555769	0.578369	0.999944	209.276	157.808	228.465	140.342	154.485	236.596
1442	GPR89B	47.8111	0.104861	0.420066	0.249629	0.802874	0.999944	38.8249	37.6232	72.3849	40.8944	57.0708	40.0686
1443	NBPF24	2.61964	-0.607103	1.28109	-0.473895	0.635574	0.999944	1.8939	2.09018	2.26203	3.71768	0.983979	4.77008
1444	PPIAL4A	15.2625	-0.29226	0.70657	-0.413633	0.679143	0.999944	5.6817	20.9018	14.7032	25.0943	12.7917	12.4022
1445	NBPF14	134.763	-0.639172	0.435305	-1.46833	0.142014	0.999944	99.4297	71.066	145.901	256.52	125.949	109.712
1446	RP11-289I10.2	15.1157	0.716161	0.546889	1.30952	0.190359	0.999944	23.6737	15.6763	16.9652	11.153	10.8238	12.4022
1447	PPIAL4D	15.5662	-0.409714	0.68982	-0.593942	0.552551	0.999944	5.6817	19.8567	14.7032	26.0237	13.7757	13.3562
1448	RNVU1-14	9.83267	-0.271266	0.717245	-0.378206	0.705278	0.999944	8.52254	12.5411	5.65507	13.9413	6.88785	11.4482
1449	NBPF20	63.6208	-0.248487	0.388689	-0.639295	0.522631	0.999944	38.8249	52.2544	83.6951	59.4828	80.6863	66.7811
1450	NBPF15	446.541	0.15491	0.262973	0.589071	0.555814	0.999944	412.87	380.412	618.665	507.463	359.152	400.686
1451	RNVU1-15	2.27091	0.118536	1.674	0.0708102	0.943549	0.999944	3.7878	1.04509	2.26203	5.57652	0	0.954015
1452	PPIAL4E	2.57346	-0.283561	1.48277	-0.191237	0.84834	0.999944	3.7878	3.13526	0	3.71768	0.983979	3.81606
1453	PPIAL4F	2.55418	-0.663407	1.50566	-0.440609	0.659496	0.999944	3.7878	2.09018	0	4.6471	0.983979	3.81606
1454	RP11-14N7.2	28.5997	-0.55424	0.480936	-1.15242	0.249149	0.999944	17.0451	35.533	16.9652	37.1768	31.4873	33.3905
1455	RP11-403I13.4	2.59724	-1.97281	1.46701	-1.34478	0.178696	0.999944	0.946949	0	2.26203	5.57652	3.93592	2.86205
1456	RP11-403I13.7	10.0908	-0.299774	0.722496	-0.414914	0.678205	0.999944	5.6817	13.5861	7.9171	10.2236	7.87183	15.2642
1457	RP11-403I13.8	57.0924	-0.530534	0.404568	-1.31136	0.189736	0.999944	45.4536	43.8937	50.8957	99.4479	57.0708	45.7927
1458	FAM72C	37.3569	-0.0474055	0.45969	-0.103125	0.917864	0.999944	36.931	43.8937	29.4064	56.6946	30.5033	26.7124
1459	RP11-353N4.6	9.76855	-0.983867	0.864709	-1.1378	0.255204	0.999944	5.6817	8.3607	5.65507	22.3061	12.7917	3.81606
1460	RNVU1-20	10.0524	0.322494	0.651252	0.495192	0.620465	0.999944	9.46949	9.40579	14.7032	9.29419	8.85581	8.58614
1461	RP11-353N4.4	3.25594	-0.188916	1.18148	-0.159898	0.872961	0.999944	3.7878	4.18035	1.13101	5.57652	2.95194	1.90803
1462	AL358813.2	1.75228	-1.3846	1.87651	-0.737855	0.460603	0.999944	2.84085	0	0	1.85884	2.95194	2.86205
1463	HIST2H2BF	13.845	0.432738	0.710508	0.609054	0.542488	0.999944	19.8859	5.22544	22.6203	12.0824	11.8077	11.4482
1464	HIST2H3D	6.05333	0.1646	0.883723	0.186258	0.852243	0.999944	10.4164	4.18035	4.52406	4.6471	4.91989	7.63212
1465	HIST2H2BD	4.41736	0.420809	1.07892	0.390029	0.696515	0.999944	7.57559	4.18035	3.39304	4.6471	0.983979	5.72409
1466	RP11-196G18.22	145.362	0.0860662	0.282978	0.304144	0.761018	0.999944	135.414	114.96	199.059	154.284	137.757	130.7
1467	RP11-196G18.24	37.2187	0.0779424	0.483331	0.161261	0.871888	0.999944	40.7188	20.9018	53.1577	39.0356	26.5674	42.9307
1468	HIST2H2BC	8.21802	-0.707886	0.722108	-0.980305	0.326936	0.999944	4.73475	8.3607	5.65507	10.2236	9.83979	10.4942
1469	HIST2H2BE	233.333	-0.169756	0.250529	-0.67759	0.498032	0.999944	264.199	168.259	226.203	223.99	228.283	289.067
1470	HIST2H2AC	31.4805	0.114764	0.550531	0.20846	0.83487	0.999944	37.878	22.9919	37.3235	20.4472	19.6796	50.5628
1471	HIST2H2AB	3.18722	1.57617	1.23203	1.27932	0.200783	0.999944	6.62864	3.13526	4.52406	0.929419	2.95194	0.954015
1472	BOLA1	212.044	0.312688	0.228446	1.36877	0.171073	0.999944	254.729	252.911	196.797	155.213	203.684	208.929
1473	SV2A	183.914	-0.275876	0.552906	-0.498957	0.61781	0.999944	85.2254	161.989	252.216	354.109	156.453	93.4935
1474	SF3B4	3898.41	0.0818903	0.120765	0.678096	0.497711	0.999944	3911.85	4332.93	3782.11	3589.42	3787.34	3986.83
1475	MTMR11	45.4025	-0.11351	0.480534	-0.236217	0.813264	0.999944	47.3475	30.3075	53.1577	33.4591	73.7984	34.3445
1476	OTUD7B	1446.45	-0.158297	0.178777	-0.885445	0.375917	0.999944	1355.08	1245.74	1500.86	1298.4	1493.68	1784.96
1477	VPS45	1798.32	0.129045	0.121182	1.06489	0.286927	0.999944	1774.58	1819.5	2042.61	1717.57	1667.84	1767.79
1478	PLEKHO1	3841.4	0.200673	0.263252	0.762288	0.445888	0.999944	3150.5	4104.06	5070.34	4597.84	3350.45	2775.23
1479	ANP32E	14957.2	0.201545	0.117378	1.71707	0.0859671	0.999944	16663.5	16855.2	14481.5	14235.9	13935.1	13571.8
1480	RNU2-17P	1.31722	0.867176	2.10551	0.411861	0.680441	0.999944	1.8939	2.09018	1.13101	2.78826	0	0
1481	APH1A	6431.01	0.101597	0.149936	0.677606	0.498022	0.999944	6904.21	7253.95	5813.42	5699.2	6165.61	6749.66
1482	C1orf54	34.7857	-0.106351	0.430281	-0.247166	0.80478	0.999944	28.4085	29.2625	42.9786	39.965	43.2951	24.8044
1483	C1orf51	22.7928	-0.562411	0.683547	-0.822783	0.410632	0.999944	20.8329	7.31561	27.1444	44.6121	19.6796	17.1723
1484	MRPS21	2733.82	0.0687224	0.109689	0.626523	0.530972	0.999944	2851.26	2638.85	2906.71	2578.21	2648.87	2779.05
1485	PRPF3	2676.79	0.0979872	0.119108	0.822673	0.410694	0.999944	2916.6	2609.58	2776.64	2585.64	2430.43	2741.84
1486	RPRD2	3097.05	-0.0168166	0.135759	-0.123871	0.901417	0.999944	3063.38	3325.47	2847.9	2906.29	3027.7	3411.56
1487	TARS2	2452.63	0.0710374	0.130707	0.543485	0.586796	0.999944	2607.9	2270.98	2660.15	2280.79	2347.77	2548.17
1488	ECM1	25.3654	-0.2765	0.425782	-0.649395	0.516083	0.999944	18.939	25.0821	24.8823	24.1649	30.5033	28.6205
1489	LINC00568	3.83472	-0.0160826	1.2192	-0.0131911	0.989475	0.999944	4.73475	1.04509	5.65507	0.929419	4.91989	5.72409
1490	RP11-54A4.2	2.32349	-0.776184	1.73906	-0.446324	0.655363	0.999944	1.8939	2.09018	1.13101	0	7.87183	0.954015
1491	ADAMTSL4	1.73673	-4.18552	2.86118	-1.46286	0.143505	0.999944	0	0	0	2.78826	0	7.63212
1492	ADAMTSL4-AS1	2.17919	0.359492	1.57832	0.227768	0.819827	0.999944	2.84085	0	4.52406	2.78826	1.96796	0.954015
1493	RN7SL473P	1.9284	1.55012	2.38925	0.648789	0.516475	0.999944	0	5.22544	3.39304	0	2.95194	0
1494	RN7SL600P	4.01663	0.159147	1.45741	0.109199	0.913045	0.999944	3.7878	1.04509	7.9171	3.71768	0	7.63212
1495	MCL1	12340.7	-0.210954	0.143211	-1.47303	0.140742	0.999944	13008.2	11289	10021.9	12954.2	13250.3	13520.3
1496	ENSA	9920.11	-0.00278089	0.146413	-0.0189935	0.984846	0.999944	10860.6	9413.11	9457.55	9162.21	9414.71	11212.5
1497	GOLPH3L	1902.98	0.0946479	0.193797	0.488388	0.625275	0.999944	2231.01	1965.81	1698.78	1532.61	1846.93	2142.72
1498	HORMAD1	3.82265	0.00778344	1.29733	0.00599959	0.995213	0.999944	4.73475	0	6.78609	4.6471	2.95194	3.81606
1499	CTSS	3319.48	-0.291103	0.196574	-1.48088	0.138638	0.999944	3286.86	3189.61	2480.32	4364.55	3335.69	3259.87
1500	CTSK	56.2238	-0.589825	0.29062	-2.02954	0.0424038	0.999944	46.4005	40.7584	47.5026	64.1299	69.8625	68.6891
1501	ARNT	2887.38	0.0762368	0.132619	0.574854	0.56539	0.999944	3051.07	2942.97	2896.53	2488.98	3048.37	2896.39
1502	SETDB1	1958.81	0.0374652	0.113602	0.329793	0.741556	0.999944	1982.91	2053.6	1915.94	1898.8	2057.5	1844.11
1503	CERS2	2892.57	0.236464	0.193623	1.22126	0.221989	0.999944	3403.34	3530.31	2453.17	2488.06	2528.83	2951.72
1504	ANXA9	2.80953	1.36282	1.48175	0.919733	0.357712	0.999944	4.73475	6.27053	1.13101	1.85884	0	2.86205
1505	FAM63A	270.066	-0.0632565	0.205572	-0.30771	0.758303	0.999944	284.085	285.309	222.81	310.426	242.059	275.71
1506	PRUNE	668.016	0.309253	0.205069	1.50804	0.131544	0.999944	745.249	799.492	672.954	476.792	718.305	595.305
1507	BNIPL	24.1196	0.21941	0.416954	0.526222	0.598734	0.999944	24.6207	26.1272	27.1444	23.2355	21.6475	21.9423
1508	C1orf56	87.5272	-0.209292	0.297147	-0.70434	0.481221	0.999944	89.9602	87.7874	65.5989	81.7889	83.6382	116.39
1509	CDC42SE1	5306.28	0.0464907	0.159403	0.291656	0.77055	0.999944	5299.13	6271.57	4604.36	5421.3	5200.33	5041.02
1510	MLLT11	472.562	-0.515249	0.427368	-1.20563	0.22796	0.999944	422.339	544.491	200.19	835.548	436.887	395.916
1511	GABPB2	1163.36	0.0956743	0.207467	0.461155	0.644687	0.999944	1108.88	1519.56	977.197	1081.84	1103.04	1189.66
1512	SEMA6C	21.3259	-0.0203407	0.594437	-0.0342185	0.972703	0.999944	23.6737	10.4509	29.4064	14.8707	29.5194	20.0343
1513	TNFAIP8L2	223.431	0.0225625	0.245135	0.0920412	0.926665	0.999944	207.382	246.641	221.679	279.755	209.588	175.539
1514	SCNM1	1201.86	0.039354	0.113006	0.348248	0.727654	0.999944	1207.36	1252.02	1195.48	1235.2	1127.64	1193.47
1515	LYSMD1	214.133	-0.00574253	0.191753	-0.0299476	0.976109	0.999944	236.737	203.792	200.19	195.178	236.155	212.745
1516	VPS72	1586.86	0.110287	0.136158	0.809991	0.417945	0.999944	1597.5	1838.31	1506.51	1509.38	1485.81	1583.67
1517	PIP5K1A	3705.6	0.0346407	0.110081	0.314683	0.753002	0.999944	3635.34	3614.96	4000.4	3536.44	3645.64	3800.8
1518	PSMD4	7368.3	0.113265	0.122088	0.927736	0.353545	0.999944	7827.48	8102.57	7041.7	6782.9	6888.84	7566.29
1519	RP11-126K1.2	21.355	-0.0456218	0.563166	-0.0810095	0.935434	0.999944	28.4085	20.9018	13.5722	13.0119	23.6155	28.6205
1520	ZNF687	1420.78	0.0350227	0.135123	0.259192	0.795487	0.999944	1343.72	1574.95	1395.67	1505.66	1349.04	1355.66
1521	PI4KB	3658.8	0.00266683	0.099031	0.0269292	0.978516	0.999944	3598.41	3765.45	3622.64	3506.7	3701.73	3757.87
1522	RN7SL444P	1.63324	-0.483812	1.58044	-0.306125	0.75951	0.999944	1.8939	1.04509	1.13101	0.929419	0.983979	3.81606
1523	RFX5	4870.58	0.036893	0.129051	0.28588	0.77497	0.999944	4418.47	5252.61	5128.02	4924.06	4957.29	4543.02
1524	RP11-126K1.6	51.1919	-0.106342	0.345215	-0.308046	0.758048	0.999944	40.7188	57.4798	49.7646	43.6827	64.9426	50.5628
1525	PSMB4	8109.7	0.0610386	0.1136	0.537314	0.591051	0.999944	8522.54	8664.82	7655.84	7735.56	7753.75	8325.69
1526	POGZ	3352.63	0.0206249	0.134936	0.152849	0.878517	0.999944	3168.49	3465.51	3495.97	2954.62	3512.81	3518.41
1527	CGN	109.749	0.742745	0.55861	1.32963	0.18364	0.999944	96.5888	52.2544	263.526	86.436	74.7824	84.9074
1528	TUFT1	99.4061	0.30225	0.435218	0.69448	0.487382	0.999944	111.74	61.6602	156.08	79.9301	63.9586	123.068
1529	SNX27	1238.76	-0.029014	0.141758	-0.204672	0.837828	0.999944	1071	1330.4	1278.05	1235.2	1261.46	1256.44
1530	RP11-98D18.1	1.50062	-0.864051	2.08344	-0.414724	0.678344	0.999944	0.946949	0	2.26203	1.85884	3.93592	0
1531	MRPL9	2999.54	0.0996013	0.145189	0.686013	0.492705	0.999944	3200.69	3281.58	2826.41	2586.57	2916.51	3185.46
1532	OAZ3	17.8785	-0.482807	0.640337	-0.75399	0.450855	0.999944	22.7268	8.3607	13.5722	26.9532	11.8077	23.8504
1533	RP11-98D18.3	6.06197	0.459879	0.868948	0.529236	0.596642	0.999944	3.7878	9.40579	7.9171	4.6471	3.93592	6.67811
1534	TDRKH	296.368	0.496232	0.306403	1.61954	0.105331	0.999944	292.607	381.457	366.449	151.495	296.178	290.021
1535	RP11-98D18.9	12.7424	-0.147282	0.633064	-0.232649	0.816034	0.999944	10.4164	15.6763	10.1791	9.29419	11.8077	19.0803
1536	C2CD4D	5.34123	0.670526	0.933797	0.718063	0.472718	0.999944	5.6817	8.3607	5.65507	6.50593	3.93592	1.90803
1537	AL450992.2	69.2891	0.875106	0.590462	1.48207	0.138322	0.999944	43.5597	75.2463	150.425	73.4241	50.1829	22.8964
1538	THEM4	711.659	0.243399	0.153169	1.58908	0.112042	0.999944	719.681	806.808	788.317	584.605	645.49	725.052
1539	S100A10	157.848	0.635174	0.390114	1.62818	0.103488	0.999944	224.427	250.821	100.66	99.4479	120.045	151.688
1540	S100A11	1437.01	0.471154	0.309558	1.52202	0.128004	0.999944	1128.76	2189.46	1690.87	1610.68	995.787	1006.49
1541	TCHH	25.6747	0.508542	0.752179	0.676092	0.498983	0.999944	33.1432	47.029	10.1791	7.43535	30.5033	25.7584
1542	FLG-AS1	2.31463	-0.738835	1.34195	-0.550567	0.581931	0.999944	1.8939	1.04509	2.26203	1.85884	4.91989	1.90803
1543	FLG	1.75751	-2.07285	1.77	-1.17111	0.241556	0.999944	0.946949	1.04509	0	4.6471	2.95194	0.954015
1544	LCE1F	19.7603	-1.29512	0.556336	-2.32795	0.0199149	0.999944	9.46949	13.5861	11.3101	31.6003	35.4232	17.1723
1545	LCE1D	2.11731	-2.24698	2.33298	-0.96314	0.335477	0.999944	0	0	2.26203	6.50593	3.93592	0
1546	LCE1B	58.1697	-0.872319	0.454481	-1.91937	0.0549372	0.999944	33.1432	59.57	30.5374	65.0593	108.238	52.4708
1547	IVL	17.1686	0.186623	0.801273	0.232908	0.815833	0.999944	7.57559	29.2625	18.0962	29.7414	6.88785	11.4482
1548	SPRR2D	4.06156	1.42064	1.67666	0.847304	0.396826	0.999944	0.946949	15.6763	1.13101	4.6471	1.96796	0
1549	SPRR2F	1.65362	0.149846	2.50938	0.0597144	0.952383	0.999944	0	5.22544	0	2.78826	0	1.90803
1550	PGLYRP3	1.83188	3.27547	2.44994	1.33696	0.181236	0.999944	0	2.09018	7.9171	0	0.983979	0
1551	PGLYRP4	9.00069	0.861877	1.04094	0.827977	0.407684	0.999944	5.6817	2.09018	27.1444	6.50593	5.90387	6.67811
1552	S100A9	4.67417	-2.48548	1.26141	-1.97041	0.0487919	0.999944	0.946949	0	3.39304	11.153	4.91989	7.63212
1553	S100A6	828.121	-0.219525	0.483687	-0.453857	0.649931	0.999944	450.748	887.28	957.969	1615.33	544.14	513.26
1554	S100A5	4.54479	0.475553	1.28445	0.370237	0.711206	0.999944	2.84085	6.27053	6.78609	7.43535	3.93592	0
1555	S100A4	1828.64	-0.267225	0.540325	-0.494564	0.620908	0.999944	985.774	1317.86	2675.98	3764.15	1299.84	928.257
1556	S100A3	2.77432	-1.13045	1.77542	-0.636724	0.524305	0.999944	0	5.22544	0	5.57652	3.93592	1.90803
1557	S100A2	85.4963	-1.04169	0.682369	-1.52658	0.126866	0.999944	40.7188	91.9677	35.0615	237.002	45.263	62.965
1558	S100A14	5.96815	-0.534031	0.990811	-0.538984	0.589898	0.999944	5.6817	1.04509	7.9171	4.6471	9.83979	6.67811
1559	S100A13	43.6319	-0.0125115	0.485617	-0.025764	0.979446	0.999944	50.1883	44.9388	35.0615	21.3766	48.215	62.011
1560	RP1-178F15.4	29.6514	0.0617902	0.398202	0.155173	0.876685	0.999944	32.1963	30.3075	28.2754	23.2355	30.5033	33.3905
1561	CHTOP	3539.8	0.126192	0.1016	1.24204	0.214221	0.999944	3772.65	3787.4	3523.11	3325.46	3333.72	3496.47
1562	SNAPIN	1000.35	0.149001	0.12568	1.18556	0.235797	0.999944	1025.55	1119.29	1011.13	978.678	891.485	975.958
1563	ILF2	15236.8	0.175378	0.104908	1.67172	0.0945789	0.999944	16459.9	16681.7	15343.3	13754.5	14129	15052.5
1564	NPR1	35.3749	-0.811591	0.662647	-1.22477	0.220661	0.999944	17.992	37.6232	21.4893	84.5771	31.4873	19.0803
1565	INTS3	5984.04	-0.0519407	0.107398	-0.483628	0.62865	0.999944	5607.83	5829.5	6192.31	6370.24	6052.45	5851.93
1566	SLC27A3	349.975	0.399209	0.177319	2.25136	0.0243628	0.999944	424.233	433.711	335.911	295.555	308.969	301.469
1567	RP11-216N14.5	1.95889	-0.407318	1.89334	-0.215132	0.829664	0.999944	1.8939	3.13526	0	2.78826	3.93592	0
1568	GATAD2B	3061.59	0.00791269	0.118834	0.066586	0.946911	0.999944	2930.81	3304.57	2974.57	2882.13	3102.49	3174.96
1569	RP11-216N14.7	9.79056	0.436752	0.692687	0.630519	0.528355	0.999944	7.57559	10.4509	15.8342	8.36477	9.83979	6.67811
1570	DENND4B	3021.94	-0.0627906	0.100896	-0.622331	0.533724	0.999944	2896.72	2909.52	3062.79	3202.78	3005.07	3054.76
1571	CRTC2	1700.49	0.00344823	0.150386	0.0229292	0.981707	0.999944	1595.61	1698.27	1814.15	1899.73	1698.35	1496.85
1572	SLC39A1	3453.07	-0.0391737	0.128992	-0.303692	0.761363	0.999944	3592.73	3381.9	3243.75	3823.63	3202.85	3473.57
1573	RP11-422P24.10	10.4497	-0.391799	0.708255	-0.553189	0.580134	0.999944	9.46949	5.22544	12.4412	9.29419	16.7276	9.54015
1574	CREB3L4	294.479	0.0819914	0.18846	0.43506	0.663519	0.999944	331.432	303.075	273.706	266.743	264.69	327.227
1575	JTB	5283.47	0.0979646	0.141078	0.694402	0.48743	0.999944	5762.19	5450.13	5175.52	4451.92	5343.01	5518.02
1576	RP11-422P24.11	43.2438	0.0128768	0.326013	0.0394978	0.968493	0.999944	45.4536	41.8035	42.9786	39.0356	48.215	41.9767
1577	RAB13	2074.33	-0.252147	0.385989	-0.65325	0.513595	0.999944	1789.73	1536.28	2354.77	3692.58	1777.07	1295.55
1578	RPS27	28155.6	-0.0601672	0.13257	-0.453854	0.649934	0.999944	28223.8	24265.9	30216.2	28155.8	28443.9	29627.9
1579	NUP210L	2.46356	-0.0766981	1.27506	-0.0601525	0.952034	0.999944	2.84085	2.09018	2.26203	2.78826	0.983979	3.81606
1580	RP11-422P24.9	1.9577	0.540151	1.52872	0.353335	0.723837	0.999944	4.73475	1.04509	1.13101	0.929419	2.95194	0.954015
1581	TPM3	27989.4	0.177523	0.133242	1.33234	0.182748	0.999944	28991.8	32256.6	27879.5	28929.1	24583.7	25295.7
1582	RN7SL431P	3.92785	0.0595742	1.31879	0.0451735	0.963969	0.999944	0	4.18035	7.9171	3.71768	3.93592	3.81606
1583	C1orf189	3.97818	0.112732	1.02322	0.110174	0.912271	0.999944	4.73475	3.13526	4.52406	4.6471	4.91989	1.90803
1584	C1orf43	6934.33	0.0172736	0.126192	0.136883	0.891123	0.999944	7364.42	7353.24	6209.27	7111.92	6832.75	6734.39
1585	UBAP2L	10842.7	0.0186462	0.0916358	0.203482	0.838758	0.999944	10641.8	11029.9	11067	10875.1	10428.2	11014.1
1586	AL590431.1	18.1603	-0.336202	0.51757	-0.649579	0.515964	0.999944	19.8859	14.6312	13.5722	25.0943	15.7437	20.0343
1587	HAX1	3260.32	0.0395155	0.166827	0.236866	0.812761	0.999944	3694.05	3346.37	2873.91	2920.24	3090.68	3636.71
1588	ATP8B2	4025.06	-0.000185083	0.341815	-0.000541471	0.999568	0.999944	5176.97	3050.61	3846.58	2445.3	3825.71	5805.18
1589	RNU7-57P	1.80129	-0.15706	1.63351	-0.0961489	0.923402	0.999944	2.84085	0	2.26203	1.85884	0.983979	2.86205
1590	RP11-350G8.3	7.69555	0.27463	0.833476	0.329499	0.741778	0.999944	11.3634	10.4509	3.39304	6.50593	4.91989	9.54015
1591	RP11-350G8.5	9.53292	-0.196475	0.700155	-0.280617	0.779004	0.999944	11.3634	7.31561	7.9171	7.43535	8.85581	14.3102
1592	IL6R	1793.97	0.432042	0.455982	0.947499	0.343384	0.999944	2158.1	1257.24	2766.46	650.593	1595.03	2336.38
1593	SHE	4.43412	-0.628986	1.07646	-0.584309	0.559012	0.999944	3.7878	1.04509	5.65507	8.36477	3.93592	3.81606
1594	UBE2Q1	3532.29	0.0768203	0.101524	0.756674	0.449245	0.999944	3438.37	3783.22	3657.7	3404.46	3447.86	3462.12
1595	CHRNB2	6.65046	-1.6909	1.27014	-1.33126	0.183102	0.999944	1.8939	4.18035	3.39304	4.6471	0.983979	24.8044
1596	ADAR	26228.4	-0.209416	0.170445	-1.22865	0.219204	0.999944	24417.1	24368.3	24199.2	33985.1	26354.9	24046
1597	KCNN3	4522.84	-0.137929	0.34729	-0.397159	0.69125	0.999944	3652.38	6681.25	2586.63	4840.42	5492.57	3883.8
1598	PMVK	3050.63	0.0872653	0.105077	0.830486	0.406264	0.999944	3015.09	3095.55	3318.4	2880.27	3019.83	2974.62
1599	RP11-307C12.13	6.19305	0.348235	0.876392	0.39735	0.691109	0.999944	7.57559	4.18035	9.04812	2.78826	6.88785	6.67811
1600	PBXIP1	1798.55	0.0364302	0.12254	0.297293	0.766243	0.999944	1938.41	1823.68	1701.05	1670.17	1828.23	1829.8
1601	PYGO2	1816.62	0.0623486	0.103103	0.604722	0.545364	0.999944	1866.44	1909.38	1791.53	1738.94	1774.11	1819.31
1602	RP11-307C12.12	26.9272	0.356343	0.553695	0.643572	0.519853	0.999944	35.0371	25.0821	30.5374	12.0824	20.6636	38.1606
1603	SHC1	1818.5	0.0608557	0.150293	0.404915	0.68554	0.999944	1997.12	1717.08	1856	1555.85	1861.69	1923.29
1604	CKS1B	2364.06	0.135512	0.144652	0.936815	0.348853	0.999944	2759.41	2452.82	2212.26	2339.35	2087.02	2333.52
1605	MIR4258	4.36339	0.344271	0.976364	0.352605	0.724385	0.999944	4.73475	3.13526	6.78609	2.78826	4.91989	3.81606
1606	FLAD1	1748.1	0.133046	0.113335	1.17392	0.240428	0.999944	1773.64	1751.57	1961.18	1648.79	1694.41	1659.03
1607	ZBTB7B	1733.71	-0.0953041	0.176851	-0.538895	0.589959	0.999944	1609.81	2004.48	1414.9	1760.32	1719.01	1893.72
1608	DCST2	2.25808	-1.18171	1.86176	-0.634729	0.525605	0.999944	1.8939	0	2.26203	5.57652	0	3.81606
1609	RP11-307C12.11	7.87213	-0.135454	0.793105	-0.170789	0.86439	0.999944	7.57559	11.496	3.39304	9.29419	6.88785	8.58614
1610	ADAM15	715.28	0.00609794	0.255203	0.0238945	0.980937	0.999944	793.543	734.697	622.058	962.878	573.66	604.846
1611	EFNA4	59.9456	-0.683498	0.299402	-2.28288	0.0224375	0.999944	53.0292	41.8035	42.9786	65.9888	74.7824	81.0913
1612	EFNA3	27.7163	-0.290948	0.719231	-0.404527	0.685825	0.999944	17.0451	25.0821	32.7994	62.2711	15.7437	13.3562
1613	EFNA1	6.00689	-1.89894	1.37345	-1.3826	0.166786	0.999944	0.946949	0	6.78609	18.5884	5.90387	3.81606
1614	SLC50A1	1036.74	-0.0121714	0.170693	-0.0713054	0.943155	0.999944	1114.56	1007.46	974.935	1105.08	867.869	1150.54
1615	DPM3	318.855	0.0635609	0.297675	0.213524	0.830918	0.999944	383.514	358.465	235.251	220.272	348.329	367.296
1616	KRTCAP2	81.937	-0.174942	0.324993	-0.538295	0.590373	0.999944	79.5437	56.4347	95.0052	68.777	97.4139	94.4475
1617	TRIM46	48.7567	-0.743678	0.570846	-1.30277	0.192655	0.999944	33.1432	49.1191	27.1444	104.095	26.5674	52.4708
1618	MUC1	19.3455	-0.0382031	0.882575	-0.043286	0.965474	0.999944	24.6207	30.3075	2.26203	21.3766	9.83979	27.6664
1619	THBS3	66.9973	-0.460584	0.335287	-1.3737	0.169534	0.999944	50.1883	49.1191	70.1229	95.7302	75.7664	61.057
1620	RP11-263K19.4	1.62797	0.092332	1.51817	0.0608179	0.951504	0.999944	2.84085	1.04509	1.13101	1.85884	0.983979	1.90803
1621	MTX1	514.879	-0.107252	0.167816	-0.639106	0.522754	0.999944	551.124	476.56	459.192	530.698	481.166	590.535
1622	RP11-263K19.6	3.13309	-0.0116018	1.42095	-0.00816484	0.993485	0.999944	1.8939	5.22544	2.26203	4.6471	0	4.77008
1623	GBAP1	248.2	-0.0185227	0.288435	-0.064218	0.948797	0.999944	259.464	238.28	242.037	203.543	193.844	352.032
1624	MTX1P1	4.02851	-1.00454	1.0954	-0.917056	0.359113	0.999944	4.73475	2.09018	1.13101	4.6471	3.93592	7.63212
1625	GBA	1437.92	0.139602	0.272778	0.511778	0.608807	0.999944	1584.25	1726.49	1211.32	969.384	1323.45	1812.63
1626	AL713999.1	2.47581	0.310081	1.54811	0.200296	0.841249	0.999944	3.7878	1.04509	3.39304	1.85884	0	4.77008
1627	FAM189B	784.154	-0.103149	0.187077	-0.551371	0.581379	0.999944	732.939	872.648	662.775	936.855	751.76	747.948
1628	SCAMP3	2107.39	-0.0339264	0.183538	-0.184847	0.853349	0.999944	2326.65	2097.49	1823.2	1843.97	2052.58	2500.47
1629	CLK2	1933.9	0.0647588	0.116888	0.554024	0.579562	0.999944	2017.95	1890.56	2023.39	1817.01	1826.27	2028.24
1630	HCN3	137.207	0.135926	0.294429	0.46166	0.644325	0.999944	155.3	155.718	119.888	134.766	93.478	164.091
1631	FDPS	9748.41	-0.0286518	0.254987	-0.112366	0.910533	0.999944	11985.5	8165.27	8803.82	11523.9	7022.66	10989.3
1632	RUSC1-AS1	21.0527	-0.036354	0.676693	-0.0537231	0.957156	0.999944	34.0902	15.6763	12.4412	12.0824	16.7276	35.2986
1633	RUSC1	674.909	0.15866	0.179411	0.884338	0.376514	0.999944	764.188	791.131	580.211	651.523	603.179	659.225
1634	ASH1L	2095.3	-0.189713	0.136129	-1.39362	0.163431	0.999944	1941.25	1905.2	2026.78	1968.51	2321.21	2408.89
1635	ASH1L-AS1	112.471	0.0144895	0.296608	0.0488508	0.961038	0.999944	100.377	90.9226	148.163	130.119	98.3979	106.85
1636	DAP3P1	3.06234	1.51113	1.1872	1.27285	0.203071	0.999944	3.7878	4.18035	5.65507	1.85884	0.983979	1.90803
1637	RP11-29H23.4	3.14547	-0.643015	1.38415	-0.464556	0.642249	0.999944	0.946949	4.18035	2.26203	0.929419	1.96796	8.58614
1638	MSTO1	896.306	0.192714	0.176574	1.0914	0.275096	0.999944	924.222	881.009	1063.15	704.5	875.741	929.211
1639	MSTO2P	73.2822	-0.114505	0.453803	-0.252323	0.800792	0.999944	58.7109	41.8035	110.839	62.2711	64.9426	101.126
1640	RP11-29H23.5	7.1606	0.206272	0.930976	0.221565	0.824652	0.999944	7.57559	4.18035	11.3101	7.43535	1.96796	10.4942
1641	YY1AP1	2305.05	0.0762125	0.103922	0.733361	0.463338	0.999944	2347.49	2419.38	2331.02	2312.39	2133.27	2286.77
1642	DAP3	4707.1	0.0598281	0.114775	0.521262	0.602184	0.999944	4646.68	4754.1	5013.79	4967.75	4491.86	4368.44
1643	GON4L	2357.18	-0.0921909	0.110679	-0.832957	0.404869	0.999944	2145.79	2367.12	2333.28	2427.64	2348.76	2520.51
1644	SYT11	1682.53	-0.135025	0.30191	-0.447237	0.654704	0.999944	1154.33	2176.92	1480.5	2204.58	1792.81	1286.01
1645	RIT1	1091.86	-0.123739	0.208632	-0.593096	0.553117	0.999944	1041.64	1084.8	1008.87	1455.47	966.267	994.084
1646	KIAA0907	1845.64	-0.0215727	0.126177	-0.170973	0.864245	0.999944	1883.48	1696.18	1915.94	1796.57	1784.94	1996.75
1647	SCARNA4	6.92176	-0.306603	0.792048	-0.387102	0.698681	0.999944	7.57559	4.18035	6.78609	5.57652	7.87183	9.54015
1648	ARHGEF2	3460.18	0.0611211	0.150974	0.404845	0.685592	0.999944	3166.6	3617.05	3817.17	3419.33	3723.38	3017.55
1649	RP11-336K24.12	41.8998	0.0739413	0.425943	0.173595	0.862184	0.999944	29.3554	37.6232	62.2058	38.1062	36.4072	47.7008
1650	SSR2	8136.54	0.023855	0.266589	0.0894821	0.928699	0.999944	9909.82	7713.79	6987.41	5614.62	8140.46	10453.1
1651	UBQLN4	2464.74	0.0616327	0.151119	0.407842	0.68339	0.999944	2376.84	2836.37	2338.94	2330.05	2246.42	2659.79
1652	LAMTOR2	1274.59	0.0523258	0.137183	0.38143	0.702884	0.999944	1350.35	1379.52	1162.68	1177.57	1305.74	1271.7
1653	RAB25	1.78531	-3.10119	1.91125	-1.6226	0.104676	0.999944	0	0	1.13101	1.85884	2.95194	4.77008
1654	MEX3A	53.5644	-0.18505	0.637732	-0.290169	0.771687	0.999944	28.4085	83.607	38.4545	93.8713	55.1028	21.9423
1655	LMNA	14221.4	-0.228549	0.27966	-0.81724	0.413791	0.999944	12726.1	16433	10132.8	20673.1	11717.2	13646.2
1656	SEMA4A	7087.59	-0.234028	0.192515	-1.21564	0.224123	0.999944	6729.97	6415.79	6395.89	6476.19	9629.22	6878.45
1657	SLC25A44	2282.41	0.0537204	0.133692	0.401821	0.687816	0.999944	2248.06	2517.62	2208.87	2039.15	2299.56	2381.22
1658	PMF1	441.418	0.117514	0.214501	0.54785	0.583795	0.999944	507.565	518.364	351.746	385.709	431.967	453.157
1659	PAQR6	117.702	-0.0657091	0.220876	-0.297493	0.76609	0.999944	110.793	105.554	128.936	126.401	120.045	114.482
1660	SMG5	5750.56	-0.0803789	0.130319	-0.616784	0.537377	0.999944	5884.34	5898.48	4987.78	5640.65	5858.61	6233.54
1661	TMEM79	182.044	-0.229047	0.235905	-0.970932	0.331582	0.999944	190.337	149.448	162.866	171.013	181.052	237.55
1662	C1orf85	574.003	0.0350869	0.184584	0.190086	0.849242	0.999944	617.411	580.024	545.149	462.851	604.163	634.42
1663	CCT3	23689.6	0.161522	0.107222	1.50643	0.131958	0.999944	25538.3	26290.2	23214.1	22473.4	21754.8	22866.8
1664	TSACC	4.88215	0.235302	0.924834	0.254426	0.799166	0.999944	3.7878	4.18035	7.9171	3.71768	4.91989	4.77008
1665	RHBG	3.21309	-3.04492	1.73444	-1.75556	0.0791634	0.999944	0	2.09018	0	2.78826	2.95194	11.4482
1666	C1orf61	19.6552	0.117168	0.78766	0.148754	0.881748	0.999944	4.73475	25.0821	31.6684	22.3061	24.5995	9.54015
1667	RP11-98G7.1	1.78702	-0.741117	1.9669	-0.376795	0.706326	0.999944	1.8939	2.09018	0	0	1.96796	4.77008
1668	MEF2D	3956.63	0.121941	0.16224	0.751614	0.452283	0.999944	3713.93	3895.04	4762.7	3446.29	4156.33	3765.5
1669	IQGAP3	917.62	0.0733843	0.160689	0.456686	0.647897	0.999944	895.814	1060.76	866.357	992.62	834.414	855.752
1670	TTC24	19.8805	-0.374869	0.659249	-0.56863	0.569607	0.999944	19.8859	8.3607	23.7513	36.2473	16.7276	14.3102
1671	APOA1BP	1307.89	0.148822	0.186252	0.799035	0.42427	0.999944	1194.1	1465.21	1466.93	1385.76	1312.63	1022.7
1672	GPATCH4	4895.08	-0.0123826	0.15557	-0.079595	0.936559	0.999944	5343.63	5059.27	4218.68	4573.67	4751.63	5423.58
1673	RP11-284F21.9	41.1311	-0.149307	0.560335	-0.266461	0.789884	0.999944	35.9841	16.7214	64.4678	54.8357	43.2951	31.4825
1674	RP11-284F21.10	368.487	0.194926	0.298524	0.652965	0.513779	0.999944	425.18	240.37	514.612	347.603	347.345	335.813
1675	RP11-284F21.7	97.1842	0.24367	0.324361	0.751231	0.452514	0.999944	111.74	72.1111	132.329	89.2242	102.334	75.3672
1676	NES	6.11807	-1.20782	0.915467	-1.31935	0.187053	0.999944	6.62864	2.09018	2.26203	10.2236	7.87183	7.63212
1677	CRABP2	14.7726	-0.748679	0.561958	-1.33227	0.182772	0.999944	12.3103	9.40579	11.3101	16.7295	23.6155	15.2642
1678	RP11-66D17.5	8.66761	0.455867	0.69311	0.657712	0.510723	0.999944	9.46949	10.4509	10.1791	9.29419	6.88785	5.72409
1679	ISG20L2	3520.94	0.124229	0.105891	1.17318	0.240724	0.999944	3474.36	3775.9	3767.41	3335.69	3500.01	3272.27
1680	RRNAD1	787.858	0.0128935	0.140752	0.0916043	0.927012	0.999944	796.384	799.492	778.138	716.582	765.536	871.016
1681	MRPL24	2431.21	0.0767475	0.12457	0.616098	0.53783	0.999944	2649.56	2570.92	2266.55	2352.36	2278.9	2468.99
1682	HDGF	15992.5	0.173267	0.124547	1.39117	0.164173	0.999944	15798	18221.1	16836.3	15725.8	15531.1	13842.8
1683	PRCC	3407.34	0.0111445	0.10465	0.106493	0.915191	0.999944	3452.58	3578.38	3230.18	3342.19	3366.19	3474.52
1684	SH2D2A	123.688	0.593111	0.512159	1.15806	0.246839	0.999944	67.2334	188.116	191.141	147.778	93.478	54.3789
1685	NTRK1	1.69322	-0.438717	1.79629	-0.244235	0.807049	0.999944	0.946949	0	3.39304	0.929419	3.93592	0.954015
1686	PEAR1	1.50672	-0.215189	2.53866	-0.0847646	0.932449	0.999944	0	4.18035	0	0	2.95194	1.90803
1687	ARHGEF11	234.806	-0.475651	0.608851	-0.781228	0.434668	0.999944	113.634	140.042	335.911	463.78	269.61	85.8614
1688	RP11-110J1.2	2.20481	0.850497	1.91498	0.444129	0.65695	0.999944	0	6.27053	2.26203	2.78826	0	1.90803
1689	ETV3L	10.049	-1.95175	1.00028	-1.9512	0.051033	0.999944	4.73475	3.13526	4.52406	35.3179	5.90387	6.67811
1690	ETV3	775.414	-0.151386	0.229357	-0.660043	0.509226	0.999944	808.695	859.062	536.101	775.136	756.68	916.809
1691	FCRL4	104.193	-0.85552	0.857268	-0.997961	0.318298	0.999944	88.0663	14.6312	119.888	269.532	108.238	24.8044
1692	FCRL3	10.0202	-1.85694	1.16183	-1.59829	0.109978	0.999944	6.62864	6.27053	0	14.8707	28.5354	3.81606
1693	FCRL2	2.96551	-0.547262	1.59697	-0.342688	0.731833	0.999944	0.946949	6.27053	0	3.71768	5.90387	0.954015
1694	ELL2P1	4.49651	-1.09346	1.18941	-0.919332	0.357922	0.999944	0.946949	2.09018	5.65507	1.85884	6.88785	9.54015
1695	CD1A	1.87791	-0.603244	1.99731	-0.302028	0.76263	0.999944	0	0	4.52406	0.929419	2.95194	2.86205
1696	CD1C	23.9893	0.604926	1.15942	0.521748	0.601846	0.999944	5.6817	2.09018	79.171	29.7414	17.7116	9.54015
1697	EI24P2	3.09075	0.850312	1.81945	0.467346	0.640252	0.999944	8.52254	0	3.39304	1.85884	0	4.77008
1698	RP11-144L1.8	10.9048	0.899106	0.699035	1.28621	0.19837	0.999944	10.4164	20.9018	11.3101	9.29419	4.91989	8.58614
1699	SPTA1	21.0308	-0.497158	0.604938	-0.821833	0.411172	0.999944	17.0451	26.1272	9.04812	14.8707	29.5194	29.5745
1700	MNDA	800.629	-0.920109	0.443503	-2.07464	0.0380198	0.999944	597.525	297.85	765.697	1675.74	835.398	631.558
1701	IFI16	10962.7	-0.149713	0.261823	-0.57181	0.567451	0.999944	10948.6	11133.3	9101.28	15770.4	10624	8198.81
1702	AIM2	1275.31	0.137418	0.475907	0.28875	0.772773	0.999944	1162.85	2332.64	512.35	1133.89	1537.96	972.141
1703	CADM3	2.7323	-0.20494	1.68332	-0.121748	0.903099	0.999944	0.946949	1.04509	5.65507	1.85884	6.88785	0
1704	DARC	5.99328	-0.311132	1.03995	-0.299179	0.764804	0.999944	2.84085	3.13526	10.1791	12.0824	2.95194	4.77008
1705	DUSP23	141.271	0.455856	0.368149	1.23824	0.215628	0.999944	140.148	214.243	135.722	100.377	173.18	83.9533
1706	SLAMF8	2.5804	1.60245	1.56902	1.02131	0.30711	0.999944	0.946949	7.31561	3.39304	1.85884	1.96796	0
1707	SNORD64	8.67546	0.108493	0.755881	0.143532	0.88587	0.999944	8.52254	9.40579	9.04812	5.57652	13.7757	5.72409
1708	CCDC19	22.2209	0.0815182	0.463424	0.175904	0.860369	0.999944	20.8329	24.037	23.7513	27.8826	18.6956	18.1263
1709	TAGLN2	11913.5	0.00998973	0.159229	0.0627379	0.949975	0.999944	12019.6	12345.6	11499	13904.1	11503.7	10208.9
1710	RP11-226L15.5	45.6722	-0.0633455	0.453962	-0.139539	0.889024	0.999944	51.1353	38.6682	44.1096	25.0943	49.1989	65.827
1711	PIGM	580.31	0.073978	0.201256	0.367581	0.713186	0.999944	653.395	553.897	577.949	449.839	591.371	655.408
1712	IGSF8	753.877	0.0636255	0.195632	0.325231	0.745006	0.999944	926.116	710.66	674.085	644.088	780.295	788.017
1713	ATP1A4	2.87952	-0.652414	1.81644	-0.359172	0.719467	0.999944	0	0	6.78609	4.6471	3.93592	1.90803
1714	CASQ1	3.02119	-0.139726	1.52786	-0.0914521	0.927133	0.999944	1.8939	0	6.78609	4.6471	0.983979	3.81606
1715	RP11-536C5.7	6.26968	-0.345279	0.790906	-0.436561	0.66243	0.999944	5.6817	5.22544	5.65507	6.50593	7.87183	6.67811
1716	PEA15	4499.28	-0.189693	0.222363	-0.853078	0.393616	0.999944	3984.76	3589.88	5037.54	5981.74	4314.75	4087
1717	DCAF8	3663.85	-0.0513882	0.122216	-0.420471	0.674142	0.999944	3518.86	3335.92	3941.59	3825.49	3604.32	3756.91
1718	RP11-574F21.2	6.46396	0.180242	0.87289	0.206488	0.836409	0.999944	5.6817	11.496	3.39304	4.6471	6.88785	6.67811
1719	RP11-179G5.1	1.67382	0.711491	1.47872	0.481153	0.630408	0.999944	1.8939	2.09018	2.26203	1.85884	0.983979	0.954015
1720	PEX19	1312.05	0.0502031	0.114173	0.439712	0.660146	0.999944	1288.8	1397.28	1318.76	1349.52	1262.45	1255.48
1721	COPA	15297.1	-0.00732413	0.122324	-0.059875	0.952255	0.999944	15244	15210.2	15320.7	14265.7	14701.6	17040.6
1722	SUMO1P3	4.98754	-0.215927	1.16791	-0.184883	0.853321	0.999944	0.946949	7.31561	5.65507	10.2236	1.96796	3.81606
1723	NCSTN	2867.85	-0.0903481	0.138478	-0.652434	0.514121	0.999944	2900.51	2513.44	2920.28	2768.74	2862.39	3241.74
1724	NHLH1	54.3092	-1.06532	0.555376	-1.9182	0.055086	0.999944	55.87	19.8567	29.4064	38.1062	75.7664	106.85
1725	VANGL2	52.9669	-0.898044	0.37338	-2.40518	0.0161647	0.999944	44.5066	32.3977	33.9304	63.2005	53.1349	90.6314
1726	SLAMF6	1640.68	-0.147927	0.215369	-0.686854	0.492175	0.999944	1664.74	1194.54	1810.75	1825.38	1883.34	1465.37
1727	CD84	516.16	-0.413729	0.500955	-0.82588	0.408872	0.999944	313.44	229.919	784.924	854.136	583.5	331.043
1728	SLAMF1	2871.9	-0.287366	0.320926	-0.895427	0.370559	0.999944	2474.38	1692	3594.36	3664.7	3565.94	2240.03
1729	SETP9	5.70958	-0.0185141	0.940253	-0.0196905	0.98429	0.999944	3.7878	3.13526	10.1791	7.43535	5.90387	3.81606
1730	RP11-404F10.2	10.8122	-0.160206	0.657215	-0.243764	0.807413	0.999944	14.2042	7.31561	9.04812	13.9413	10.8238	9.54015
1731	CD48	12898.6	-0.0737318	0.139994	-0.526678	0.598417	0.999944	12690.1	11261.9	13755.4	13420.8	14136.8	12126.5
1732	SLAMF7	13802.5	-0.148409	0.27111	-0.547412	0.584096	0.999944	14297	9138.25	15844.4	10817.5	16449.2	16268.8
1733	LY9	666.585	-0.189428	0.245943	-0.77021	0.441175	0.999944	734.833	616.602	516.874	657.099	568.74	905.36
1734	CD244	139.098	-0.297108	0.833268	-0.356557	0.721423	0.999944	54.9231	128.546	191.141	302.991	142.677	14.3102
1735	RP11-312J18.5	6.78374	0.0429055	0.901681	0.0475839	0.962048	0.999944	6.62864	8.3607	5.65507	9.29419	8.85581	1.90803
1736	F11R	2649.66	-0.206535	0.213313	-0.968225	0.332932	0.999944	2463.96	1984.62	2932.72	3342.19	2753.17	2421.29
1737	TSTD1	309.63	0.118167	0.276481	0.427395	0.669091	0.999944	281.244	267.542	418.475	347.603	315.857	227.056
1738	USF1	1990.37	0.199231	0.125782	1.58394	0.113208	0.999944	1986.7	2270.98	2125.18	1726.86	1949.26	1883.23
1739	ARHGAP30	11832.7	0.052115	0.094408	0.552019	0.580935	0.999944	11799	11993.4	12347.3	12042.5	11208.5	11605.6
1740	KLHDC9	34.2327	-0.150419	0.388994	-0.386687	0.698988	0.999944	35.9841	24.037	37.3235	32.5297	36.4072	39.1146
1741	PFDN2	2164.59	-0.00852271	0.139663	-0.0610236	0.95134	0.999944	2133.48	2237.53	2103.69	2450.88	2090.96	1971
1742	NIT1	953.475	0.0641825	0.124103	0.51717	0.605038	0.999944	1015.13	998.059	910.467	924.772	898.373	974.05
1743	DEDD	932.386	0.0168282	0.137812	0.12211	0.902812	0.999944	950.737	1007.46	855.047	988.902	894.437	897.728
1744	UFC1	3571.9	0.0290919	0.128222	0.226887	0.820512	0.999944	3814.31	3436.25	3572.88	3291.07	3433.1	3883.8
1745	RP11-297K8.2	2.13971	-0.526608	1.41907	-0.371095	0.710567	0.999944	0.946949	2.09018	2.26203	4.6471	0.983979	1.90803
1746	USP21	748.078	0.0317687	0.130557	0.243331	0.807749	0.999944	703.583	793.222	772.483	758.406	757.664	703.109
1747	PPOX	469.861	-0.0654082	0.203741	-0.321036	0.748183	0.999944	507.565	483.876	385.676	399.65	521.509	520.892
1748	B4GALT3	2157.28	0.0318185	0.24896	0.127806	0.898303	0.999944	2545.4	2017.02	1980.41	1494.51	2281.85	2624.5
1749	ADAMTS4	13.7645	-0.381188	0.664866	-0.573331	0.56642	0.999944	13.2573	14.6312	7.9171	11.153	10.8238	24.8044
1750	NDUFS2	5938.03	0.0418764	0.123226	0.339835	0.733981	0.999944	5603.1	6476.41	5993.25	5551.42	6254.17	5749.85
1751	FCER1G	56.5323	-0.401745	0.655218	-0.613148	0.539779	0.999944	53.0292	21.9468	71.2539	118.036	48.215	26.7124
1752	TOMM40L	1284.96	-0.0216942	0.169438	-0.128036	0.898121	0.999944	1303	1440.13	1082.38	1209.17	1253.59	1421.48
1753	PCP4L1	12.0476	-1.21116	1.55552	-0.778621	0.436203	0.999944	3.7878	0	18.0962	45.5415	2.95194	1.90803
1754	MPZ	176.966	-0.061363	0.303004	-0.202516	0.839514	0.999944	165.716	207.972	145.901	233.284	182.036	126.884
1755	SDHC	4103.41	-0.00712334	0.100291	-0.071027	0.943376	0.999944	3988.55	4152.13	4139.51	4309.72	4061.87	3968.7
1756	C1orf192	2.84435	0.645572	1.2856	0.502157	0.615557	0.999944	1.8939	6.27053	2.26203	3.71768	1.96796	0.954015
1757	RP11-122G18.5	136.325	-0.293304	0.231959	-1.26446	0.206064	0.999944	125.944	131.681	109.708	127.33	152.517	170.769
1758	RP11-122G18.8	1.97547	0.110457	1.40598	0.0785628	0.93738	0.999944	2.84085	1.04509	2.26203	1.85884	0.983979	2.86205
1759	RRM2P2	5.33563	0.320347	1.01778	0.314752	0.75295	0.999944	2.84085	10.4509	4.52406	6.50593	1.96796	5.72409
1760	RNU6-481P	2.02227	0.127171	1.41287	0.0900092	0.92828	0.999944	0.946949	3.13526	2.26203	0.929419	2.95194	1.90803
1761	RP11-122G18.7	2.65211	-0.243278	1.31279	-0.185314	0.852983	0.999944	1.8939	3.13526	2.26203	0.929419	1.96796	5.72409
1762	FCGR2A	11.9723	-0.682316	1.01216	-0.674116	0.500238	0.999944	7.57559	3.13526	16.9652	32.5297	5.90387	5.72409
1763	HSPA6	9.81965	-0.407569	0.809043	-0.503766	0.614426	0.999944	2.84085	14.6312	7.9171	8.36477	11.8077	13.3562
1764	FCGR2B	915.341	-0.516039	0.353834	-1.45842	0.144725	0.999944	781.233	415.945	1063.15	1369.03	954.46	908.222
1765	FCGR2C	45.0353	-1.24035	0.805611	-1.53964	0.123649	0.999944	18.939	7.31561	54.2887	109.671	58.0548	21.9423
1766	HSPA7	33.4388	-1.29781	0.98453	-1.3182	0.187437	0.999944	14.2042	2.09018	41.8475	80.8595	50.1829	11.4482
1767	FCRLA	7337.23	-0.397314	0.250414	-1.58663	0.112597	0.999944	6010.29	4758.28	8231.53	8925.21	9368.46	6729.62
1768	FCRLB	227.159	-0.372449	0.306344	-1.21579	0.224067	0.999944	217.798	127.501	248.823	298.344	255.835	214.653
1769	DUSP12	942.993	0.0470975	0.123807	0.380412	0.70364	0.999944	940.321	920.722	1014.52	954.514	876.725	951.153
1770	RP11-474I16.8	7.81149	-0.651483	0.963553	-0.676126	0.498961	0.999944	10.4164	2.09018	5.65507	4.6471	6.88785	17.1723
1771	ATF6	3835.18	-0.0224973	0.150071	-0.149911	0.880835	0.999944	4087.03	3388.17	3940.46	3542.95	3746.99	4305.47
1772	RP11-456P18.2	8.53857	-0.0357764	0.743631	-0.0481104	0.961628	0.999944	4.73475	10.4509	10.1791	8.36477	10.8238	6.67811
1773	NOS1AP	1.92419	-0.996833	1.98217	-0.502899	0.615036	0.999944	3.7878	0	0	0.929419	4.91989	1.90803
1774	C1orf226	2.16489	-0.0997891	1.93329	-0.0516161	0.958835	0.999944	0	6.27053	0	1.85884	2.95194	1.90803
1775	UHMK1	10321.1	0.00303389	0.113071	0.0268317	0.978594	0.999944	10016.8	11062.3	9916.74	9918.76	10114.3	10897.7
1776	UAP1	2289.89	-0.126164	0.303676	-0.415457	0.677808	0.999944	2639.15	1596.89	2333.28	1693.4	2179.51	3297.08
1777	RP11-359K18.4	5.13181	-0.160908	1.20018	-0.134069	0.893348	0.999944	6.62864	0	7.9171	4.6471	4.91989	6.67811
1778	DDR2	284.174	0.608907	1.02962	0.591387	0.554261	0.999944	139.202	61.6602	829.034	196.107	223.363	255.676
1779	HSD17B7	958.854	0.138981	0.299115	0.464639	0.64219	0.999944	1261.34	736.787	1016.78	909.901	640.57	1187.75
1780	RGS4	1.36697	1.67477	2.52311	0.663774	0.506835	0.999944	2.84085	0	3.39304	0	1.96796	0
1781	RGS5	70.078	0.111122	0.307911	0.360891	0.718181	0.999944	72.9151	89.8776	55.4197	73.4241	63.9586	64.873
1782	RP11-267N12.3	74.1496	-0.201249	0.255863	-0.786548	0.431546	0.999944	70.0742	68.9758	67.8609	80.8595	84.6222	72.5052
1783	NUF2	2382.81	0.181184	0.141921	1.27665	0.201725	0.999944	2735.74	2663.93	2196.43	2178.56	2199.19	2323.03
1784	PBX1	3.41881	-0.336683	1.29657	-0.259673	0.795116	0.999944	3.7878	5.22544	0	3.71768	4.91989	2.86205
1785	RP11-306I1.2	1.6544	-1.12036	1.65395	-0.677384	0.498162	0.999944	0.946949	1.04509	1.13101	0.929419	4.91989	0.954015
1786	MGST3	1585.95	-0.0467422	0.320166	-0.145993	0.883927	0.999944	1353.19	1756.79	1570.98	2363.51	1482.86	988.36
1787	ALDH9A1	3692.37	0.143892	0.181007	0.794952	0.426641	0.999944	3953.51	4178.26	3497.1	3170.25	3121.18	4233.92
1788	RP11-466F5.6	4.93986	1.30033	1.21634	1.06905	0.285049	0.999944	3.7878	9.40579	7.9171	5.57652	2.95194	0
1789	TMCO1	3630.31	0.121895	0.163309	0.746406	0.455422	0.999944	4131.54	3914.9	3303.69	3019.68	3676.15	3735.92
1790	RP11-466F5.8	23.3397	0.250809	0.445412	0.563095	0.57337	0.999944	20.8329	28.2174	27.1444	23.2355	17.7116	22.8964
1791	UCK2	3417.75	0.0664401	0.127028	0.523036	0.600949	0.999944	3409.96	3555.39	3524.24	3709.31	3214.66	3092.92
1792	FAM78B	91.2508	-0.33784	0.291469	-1.15909	0.246418	0.999944	58.7109	93.0128	90.4812	111.53	97.4139	96.3555
1793	RP11-375H19.2	2.47293	-0.837645	1.37533	-0.609049	0.542492	0.999944	0.946949	1.04509	3.39304	5.57652	1.96796	1.90803
1794	RP11-9L18.2	13.365	0.210429	0.607098	0.346615	0.72888	0.999944	11.3634	12.5411	19.2273	15.8001	8.85581	12.4022
1795	RP11-276E17.2	8.07029	0.165608	0.893501	0.185347	0.852957	0.999944	9.46949	10.4509	5.65507	12.0824	8.85581	1.90803
1796	POGK	4283.62	0.0204343	0.131503	0.155391	0.876513	0.999944	4235.7	4767.69	3938.19	4029.03	4291.13	4439.99
1797	TADA1	893.692	0.0801175	0.134266	0.596709	0.550702	0.999944	976.305	869.513	909.336	804.877	876.725	925.395
1798	DUTP6	1.43545	-1.7656	1.98613	-0.888965	0.374022	0.999944	1.8939	0	0	1.85884	2.95194	1.90803
1799	ILDR2	314.547	0.322059	0.385787	0.834811	0.403824	0.999944	447.907	291.579	308.767	144.06	390.64	304.331
1800	MAEL	3.65929	-0.327371	1.41052	-0.232091	0.816467	0.999944	7.57559	2.09018	0	6.50593	1.96796	3.81606
1801	GPA33	2.18131	-0.535244	1.39363	-0.384063	0.700931	0.999944	0.946949	1.04509	3.39304	1.85884	3.93592	1.90803
1802	RP11-277B15.3	5.08426	-0.605924	1.3114	-0.462043	0.64405	0.999944	0	3.13526	9.04812	2.78826	8.85581	6.67811
1803	POU2F1	1903.35	0.00742636	0.184519	0.040247	0.967896	0.999944	1671.37	2022.24	2031.3	1611.61	2236.58	1846.97
1804	RP11-52A20.2	9.42667	-0.0367919	0.894457	-0.0411332	0.96719	0.999944	5.6817	3.13526	19.2273	13.0119	7.87183	7.63212
1805	CD247	4.88115	-0.559493	1.09982	-0.508713	0.610953	0.999944	0.946949	4.18035	6.78609	3.71768	9.83979	3.81606
1806	CREG1	704.868	0.242042	0.157245	1.53926	0.12374	0.999944	727.257	782.771	781.531	598.546	740.936	598.168
1807	RP3-455J7.4	18.3457	0.0888324	0.607047	0.146335	0.883657	0.999944	14.2042	17.7665	24.8823	26.9532	16.7276	9.54015
1808	RCSD1	6097.94	0.368448	0.250472	1.47102	0.141286	0.999944	5034.93	8136.01	7446.6	5889.73	5992.43	4087.96
1809	MPZL1	2500.71	0.184028	0.16707	1.1015	0.27068	0.999944	2533.09	3054.79	2392.1	2625.61	2277.91	2120.78
1810	ADCY10	3.31	0.116451	1.0941	0.106435	0.915237	0.999944	2.84085	5.22544	2.26203	3.71768	2.95194	2.86205
1811	MPC2	4093.39	0.270842	0.203105	1.33351	0.182365	0.999944	4129.65	5634.07	3665.62	3751.14	3965.44	3414.42
1812	DCAF6	3926.06	0.129074	0.161173	0.800842	0.423223	0.999944	3712.04	4766.65	3826.22	4108.03	3626.95	3516.5
1813	GPR161	5.22188	-0.0983327	0.946918	-0.103845	0.917292	0.999944	8.52254	3.13526	3.39304	5.57652	6.88785	3.81606
1814	TIPRL	2214.91	0.148716	0.133953	1.11021	0.266907	0.999944	2186.51	2300.24	2500.67	2265.92	2119.49	1916.62
1815	SFT2D2	2640.37	-0.135664	0.151333	-0.896463	0.370006	0.999944	2275.52	2684.83	2588.89	2450.88	2778.76	3063.34
1816	TBX19	46.3915	0.04397	0.355316	0.123749	0.901514	0.999944	37.878	47.029	56.5507	44.6121	54.1188	38.1606
1817	XCL1	3.0607	-1.0078	1.39681	-0.721499	0.470602	0.999944	1.8939	4.18035	0	6.50593	1.96796	3.81606
1818	ATP1B1	979.587	0.153786	0.54353	0.28294	0.777223	0.999944	701.689	1866.53	527.053	1527.04	805.879	449.341
1819	NME7	451.349	-0.0312531	0.188267	-0.166004	0.868154	0.999944	408.135	487.011	444.489	531.628	443.775	393.054
1820	BLZF1	841.671	-0.0142583	0.136108	-0.104757	0.916568	0.999944	907.177	841.296	763.435	814.171	847.206	876.74
1821	SLC19A2	372.26	-0.208154	0.206694	-1.00707	0.313903	0.999944	412.87	319.797	303.112	347.603	412.287	437.893
1822	AL021068.1	27.1373	-0.710414	0.441961	-1.60741	0.107964	0.999944	25.5676	14.6312	21.4893	38.1062	33.4553	29.5745
1823	F5	77.6717	-1.23407	0.585528	-2.10762	0.0350638	0.999944	40.7188	40.7584	57.6818	206.331	42.3111	78.2292
1824	SELP	4.7874	-0.151829	1.34247	-0.113097	0.909954	0.999944	2.84085	6.27053	4.52406	11.153	3.93592	0
1825	C1orf112	1723.76	0.240067	0.127224	1.88696	0.0591655	0.999944	1848.44	2032.7	1719.14	1526.11	1572.4	1643.77
1826	SELL	6451.52	0.0844209	0.340013	0.248287	0.803912	0.999944	6430.73	9240.67	4249.22	8618.5	4674.88	5495.13
1827	METTL18	416.231	0.241075	0.250187	0.963583	0.335255	0.999944	546.39	488.056	317.815	341.097	400.479	403.548
1828	SCYL3	825.73	-0.178665	0.162054	-1.1025	0.270244	0.999944	730.098	690.803	903.681	884.807	849.174	895.82
1829	RN7SL333P	6.25625	-0.202143	0.814019	-0.248327	0.803881	0.999944	7.57559	4.18035	5.65507	5.57652	7.87183	6.67811
1830	KIFAP3	2398.21	-0.0648563	0.16365	-0.396311	0.691875	0.999944	2682.71	2383.85	1965.7	2502.93	2320.22	2533.86
1831	RN7SL269P	1.34064	0.864827	1.8013	0.480112	0.631148	0.999944	1.8939	1.04509	2.26203	1.85884	0.983979	0
1832	RP11-576I22.2	1.92236	-0.939933	1.57369	-0.597278	0.550322	0.999944	2.84085	1.04509	0	2.78826	2.95194	1.90803
1833	GORAB	485.553	-0.00253185	0.146699	-0.0172588	0.98623	0.999944	467.793	518.364	469.371	513.039	447.71	497.042
1834	PRRX1	50.9086	-0.803905	0.857159	-0.937872	0.34831	0.999944	20.8329	12.5411	78.04	106.883	73.7984	13.3562
1835	RP1-45C12.1	1.89102	0.42017	1.71132	0.245523	0.806051	0.999944	0.946949	1.04509	4.52406	0	1.96796	2.86205
1836	FMO4	143.39	-0.0790921	0.2207	-0.358369	0.720067	0.999944	130.679	160.944	126.674	134.766	159.405	147.872
1837	RP4-798A17.5	2.00583	1.11579	1.3943	0.800251	0.423565	0.999944	2.84085	3.13526	2.26203	1.85884	0.983979	0.954015
1838	PRRC2C	20207.2	-0.113363	0.162772	-0.696451	0.486147	0.999944	16609.5	22800.7	18831.4	22108.1	20078.1	20815.7
1839	RN7SL425P	1.65247	0.703053	1.66539	0.422155	0.672912	0.999944	2.84085	1.04509	2.26203	1.85884	0	1.90803
1840	PFN1P1	43.7487	-0.112435	0.46404	-0.242296	0.808551	0.999944	22.7268	60.6151	42.9786	54.8357	39.3592	41.9767
1841	RPL4P3	2.16168	0.328077	1.39029	0.235977	0.813451	0.999944	1.8939	4.18035	1.13101	1.85884	2.95194	0.954015
1842	VAMP4	387.851	0.11555	0.162395	0.711532	0.476754	0.999944	380.674	421.17	408.296	332.732	408.351	375.882
1843	SCARNA20	1.98055	-0.893877	1.6053	-0.556829	0.577644	0.999944	1.8939	0	2.26203	0.929419	3.93592	2.86205
1844	METTL13	3291.58	0.139238	0.0950186	1.46537	0.14282	0.999944	3476.25	3450.88	3423.58	3037.34	3133.97	3227.43
1845	DNM3	33.6707	-0.789445	0.55082	-1.43322	0.151795	0.999944	17.0451	34.4879	22.6203	68.777	29.5194	29.5745
1846	PIGC	595.673	-0.0368541	0.162277	-0.227106	0.820341	0.999944	659.077	553.897	550.804	588.322	558.9	663.041
1847	SUCO	1430.7	-0.105591	0.210625	-0.501323	0.616144	0.999944	1651.48	1231.11	1252.03	1274.23	1390.36	1784.96
1848	FASLG	1.74026	-2.11115	1.8801	-1.12289	0.261483	0.999944	1.8939	0	0	3.71768	1.96796	2.86205
1849	GOT2P2	1.81968	-0.13516	1.48497	-0.0910191	0.927477	0.999944	0.946949	3.13526	1.13101	1.85884	0.983979	2.86205
1850	RP11-296O14.3	27.3924	0.0950526	0.465821	0.204054	0.838312	0.999944	25.5676	19.8567	39.5855	27.8826	29.5194	21.9423
1851	PRDX6	4865.71	0.187248	0.134031	1.39705	0.162399	0.999944	4845.54	4955.81	5742.16	4279.05	4869.71	4502
1852	ANKRD45	2.09568	-1.09068	1.52398	-0.715679	0.474189	0.999944	2.84085	0	1.13101	2.78826	2.95194	2.86205
1853	KLHL20	651.835	-0.0434598	0.134468	-0.323198	0.746545	0.999944	691.273	599.88	634.499	638.511	681.897	664.949
1854	CENPL	1011.95	0.17012	0.180433	0.942845	0.34576	0.999944	1145.81	1159	909.336	825.324	977.091	1055.14
1855	DARS2	4643.92	0.115661	0.147238	0.785537	0.432139	0.999944	4874.89	5350.85	4263.93	4843.2	4349.19	4181.45
1856	GAS5-AS1	11.1678	0.33867	0.648129	0.522535	0.601298	0.999944	13.2573	8.3607	15.8342	12.0824	9.83979	7.63212
1857	GAS5	7626.75	-0.14261	0.185984	-0.766786	0.443209	0.999944	7273.52	6037.47	8439.63	7541.31	7310.96	9157.59
1858	SNORD78	44.6685	-0.101337	0.411204	-0.246439	0.805342	0.999944	36.931	29.2625	63.3368	46.471	45.263	46.7467
1859	ZBTB37	672.683	-0.071737	0.23469	-0.305668	0.759858	0.999944	619.305	795.312	553.066	535.345	750.776	782.292
1860	RC3H1	2389.72	0.13114	0.186016	0.704992	0.480815	0.999944	2271.73	2626.31	2596.81	1809.58	2523.91	2510.01
1861	RP11-160H22.5	28.9424	-0.157244	0.641155	-0.245251	0.806262	0.999944	39.7719	8.3607	33.9304	26.9532	23.6155	41.0227
1862	RABGAP1L	3814.83	-0.0695864	0.365172	-0.190558	0.848872	0.999944	3505.61	1960.58	5702.58	3671.21	4667.01	3381.98
1863	GPR52	3.21802	0.567442	1.59216	0.356397	0.721544	0.999944	4.73475	0	6.78609	0.929419	5.90387	0.954015
1864	RABGAP1L-IT1	2.35963	-0.688007	1.58996	-0.432721	0.665218	0.999944	0.946949	0	4.52406	1.85884	4.91989	1.90803
1865	CACYBP	8781.07	0.283511	0.126818	2.23558	0.0253792	0.999944	9711.91	10485.4	8725.78	8332.24	7798.03	7633.08
1866	MRPS14	1325.49	-0.119987	0.119655	-1.00278	0.315969	0.999944	1279.33	1230.07	1301.8	1290.03	1383.47	1468.23
1867	TNN	145.754	1.76546	0.836607	2.11026	0.0348362	0.999944	77.6498	566.438	31.6684	63.2005	65.9266	69.6431
1868	KIAA0040	2447.75	-0.0147626	0.270095	-0.0546572	0.956412	0.999944	2942.17	2674.38	1688.61	1883.93	2643.95	2853.46
1869	TNR	3.66714	-0.710713	1.54768	-0.459213	0.646081	0.999944	1.8939	4.18035	2.26203	1.85884	11.8077	0
1870	RP11-318C24.2	5.59498	-0.721301	0.974107	-0.740474	0.459012	0.999944	2.84085	3.13526	6.78609	10.2236	2.95194	7.63212
1871	RFWD2	2485.17	0.0471428	0.120516	0.391175	0.695668	0.999944	2565.29	2636.76	2375.13	2624.68	2324.16	2385.04
1872	SCARNA3	1.49173	-0.161889	1.76583	-0.0916787	0.926953	0.999944	0.946949	1.04509	2.26203	2.78826	0	1.90803
1873	RP11-195C7.1	9.14955	-0.427334	0.706431	-0.604919	0.545232	0.999944	10.4164	8.3607	4.52406	9.29419	11.8077	10.4942
1874	PAPPA2	3.4197	-0.339691	1.42835	-0.23782	0.81202	0.999944	3.7878	5.22544	0	4.6471	5.90387	0.954015
1875	RP11-568K15.1	2.71317	0.180607	1.85535	0.0973443	0.922453	0.999944	1.8939	0	6.78609	4.6471	2.95194	0
1876	RASAL2	74.127	0.183799	0.382566	0.480437	0.630917	0.999944	47.3475	89.8776	99.5293	56.6946	81.6703	69.6431
1877	RP4-765C7.2	100.932	-1.01864	1.94258	-0.524376	0.600017	0.999944	157.194	1.04509	41.8475	215.625	188.924	0.954015
1878	C1orf220	7.87177	-0.391559	0.783429	-0.499801	0.617215	0.999944	9.46949	5.22544	5.65507	8.36477	12.7917	5.72409
1879	RP5-1098D14.1	2.68368	-0.220878	1.24522	-0.17738	0.85921	0.999944	0.946949	3.13526	3.39304	1.85884	2.95194	3.81606
1880	RP11-428K3.1	8.44009	-1.74564	1.20218	-1.45206	0.146484	0.999944	10.4164	1.04509	0	11.153	11.8077	16.2183
1881	RALGPS2	1235.06	-0.517337	0.397827	-1.3004	0.193462	0.999944	1531.22	1065.99	450.144	1248.21	1595.03	1519.75
1882	FAM20B	2182.07	0.199415	0.121226	1.64498	0.0999732	0.999944	2299.19	2541.65	2156.85	2016.84	2019.12	2058.76
1883	TOR3A	3780.28	0.0992303	0.147584	0.672367	0.50135	0.999944	4161.84	3729.92	3838.66	3305.94	3471.48	4173.82
1884	ABL2	628.448	-0.0503856	0.230199	-0.218878	0.826745	0.999944	671.387	688.713	491.991	570.663	560.868	787.063
1885	SNORA67	2.17331	-0.0617563	1.3948	-0.044276	0.964684	0.999944	0.946949	2.09018	3.39304	3.71768	0.983979	1.90803
1886	SOAT1	3953.8	-0.012197	0.182305	-0.0669044	0.946658	0.999944	4305.78	4351.75	3153.27	4308.79	3623.99	3979.2
1887	AXDND1	2.97271	0.117946	1.21122	0.0973777	0.922426	0.999944	2.84085	4.18035	2.26203	4.6471	2.95194	0.954015
1888	RP11-12M5.4	1.35817	0.172747	1.80944	0.0954699	0.923942	0.999944	0	2.09018	2.26203	1.85884	0.983979	0.954015
1889	TOR1AIP2	2316.17	-0.0374132	0.148658	-0.251673	0.801294	0.999944	2503.73	2301.28	2052.79	2157.18	2298.57	2583.47
1890	RP11-533E19.7	12.964	0.544103	0.607788	0.895217	0.370671	0.999944	10.4164	18.8116	16.9652	8.36477	10.8238	12.4022
1891	TOR1AIP1	2459.38	0.11551	0.115267	1.00211	0.316291	0.999944	2586.12	2701.55	2385.31	2278.01	2347.77	2457.54
1892	RP11-533E19.5	9.81799	0.367004	0.653457	0.561634	0.574365	0.999944	11.3634	9.40579	12.4412	10.2236	6.88785	8.58614
1893	CEP350	5671.37	0.0242832	0.170367	0.142535	0.886658	0.999944	5303.86	6792.03	5061.29	5172.22	5630.33	6068.49
1894	RP11-533E19.3	1.55892	1.17833	1.82455	0.645816	0.518398	0.999944	0.946949	1.04509	4.52406	0.929419	0	1.90803
1895	QSOX1	1074.95	-0.0265584	0.273747	-0.0970177	0.922712	0.999944	992.403	1104.66	1098.22	1354.16	1217.18	683.075
1896	LHX4	6.31355	0.434907	0.962705	0.451756	0.651445	0.999944	4.73475	12.5411	4.52406	7.43535	1.96796	6.67811
1897	RP5-1180C10.2	171.8	-0.366663	0.263086	-1.3937	0.163408	0.999944	173.292	127.501	149.294	168.225	168.26	244.228
1898	ACBD6	1639.82	-0.0298757	0.121236	-0.246425	0.805353	0.999944	1663.79	1560.32	1644.5	1790.99	1616.68	1562.68
1899	XPR1	2253.07	-0.0812859	0.118193	-0.68774	0.491617	0.999944	2110.75	2357.72	2100.29	2297.52	2423.54	2228.58
1900	U6	3.14575	0.564435	1.2586	0.448463	0.653819	0.999944	5.6817	1.04509	4.52406	3.71768	2.95194	0.954015
1901	RP11-46A10.2	1.39384	0.90885	2.18207	0.416507	0.677039	0.999944	0.946949	0	4.52406	0	0.983979	1.90803
1902	KIAA1614	98.1353	0.414616	0.539634	0.768328	0.442292	0.999944	76.7029	197.522	62.2058	117.107	87.5741	47.7008
1903	RP11-46A10.5	17.0497	-0.583008	0.646302	-0.902068	0.367021	0.999944	11.3634	10.4509	19.2273	24.1649	27.5514	9.54015
1904	RP11-46A10.4	27.365	-0.691882	0.440817	-1.56954	0.116521	0.999944	15.1512	24.037	23.7513	37.1768	36.4072	27.6664
1905	STX6	1634.09	-0.071761	0.123754	-0.57987	0.562002	0.999944	1520.8	1574.95	1685.21	1800.29	1587.16	1636.14
1906	MR1	2347.43	-0.0737766	0.158675	-0.464953	0.641965	0.999944	2046.36	2443.42	2372.87	2599.59	2541.62	2080.71
1907	IER5	3934.21	0.00907764	0.189592	0.0478798	0.961812	0.999944	3634.39	4763.51	3441.68	3454.65	4374.77	3936.27
1908	RP11-309G3.3	85.596	-0.134213	0.304712	-0.440458	0.659605	0.999944	85.2254	97.1932	62.2058	73.4241	92.494	103.034
1909	RP11-540K16.1	11.6469	0.305925	0.765781	0.399494	0.689529	0.999944	10.4164	13.5861	14.7032	19.5178	6.88785	4.77008
1910	RP11-380B22.1	1.98768	0.637778	1.97492	0.322938	0.746742	0.999944	2.84085	1.04509	3.39304	4.6471	0	0
1911	CACNA1E	567.551	-0.369783	0.571436	-0.647111	0.51756	0.999944	252.835	1004.33	228.465	746.324	811.783	361.572
1912	RP11-416K24.2	1.8431	-0.130269	1.44821	-0.0899517	0.928326	0.999944	0.946949	2.09018	2.26203	0.929419	1.96796	2.86205
1913	GLUL	1557.75	0.523759	0.404789	1.29391	0.195698	0.999944	1094.67	1304.27	3113.68	1139.47	1637.34	1057.05
1914	RNASEL	551.108	-0.231956	0.252482	-0.918703	0.358251	0.999944	467.793	607.196	445.62	618.064	729.128	438.847
1915	RGS16	1866.63	-0.171254	0.159303	-1.07503	0.282363	0.999944	1534.06	2027.47	1706.7	2087.48	1984.69	1859.38
1916	RP11-317P15.4	12.2484	-0.622767	0.714553	-0.871547	0.383456	0.999944	10.4164	8.3607	10.1791	25.0943	11.8077	7.63212
1917	NPL	127.693	-0.183552	0.279049	-0.657776	0.510682	0.999944	136.361	87.7874	134.591	154.284	135.789	117.344
1918	DHX9	20520.6	0.139365	0.112384	1.24008	0.214945	0.999944	20474.9	23489.4	20568.6	19494.6	19471	19625
1919	HMGN1P4	1.3456	1.69153	1.85414	0.912296	0.361613	0.999944	1.8939	3.13526	1.13101	0.929419	0.983979	0
1920	LAMC1	3153.06	-0.422361	0.202188	-2.08895	0.0367119	0.999944	3286.86	2737.08	2059.58	3525.29	3724.36	3585.19
1921	LAMC2	14.1599	-1.83021	1.15984	-1.57799	0.114568	0.999944	4.73475	9.40579	4.52406	56.6946	1.96796	7.63212
1922	NMNAT2	10.3776	-0.874659	1.25082	-0.699267	0.484385	0.999944	1.8939	16.7214	3.39304	33.4591	3.93592	2.86205
1923	SMG7-AS1	10.1308	0.168595	0.638807	0.263922	0.79184	0.999944	9.46949	12.5411	10.1791	11.153	8.85581	8.58614
1924	SMG7	6595.55	-0.00105034	0.110723	-0.00948618	0.992431	0.999944	6660.84	6645.71	6472.8	6421.36	6239.41	7133.17
1925	NCF2	1981.05	-0.411761	0.350542	-1.17464	0.240138	0.999944	1431.79	2048.37	1620.74	3547.59	1812.49	1425.3
1926	RP1-127C7.6	2.47554	0.293399	1.52303	0.192642	0.847239	0.999944	1.8939	6.27053	0	1.85884	1.96796	2.86205
1927	ARPC5	15385.8	0.322279	0.171131	1.88323	0.0596698	0.999944	14857.6	19056.1	17378	15173.7	14132.9	11716.3
1928	RGL1	1125.2	0.492907	0.297281	1.65805	0.0973067	0.999944	952.631	1881.16	1112.92	769.559	1097.14	937.797
1929	COLGALT2	15.2421	-0.374982	0.615409	-0.609322	0.542311	0.999944	16.0981	15.6763	7.9171	11.153	17.7116	22.8964
1930	TSEN15	2067.07	0.292756	0.144536	2.02548	0.0428177	0.999944	2358.85	2429.83	2039.22	1784.48	1745.58	2044.45
1931	C1orf21	19.3591	-0.349612	0.861931	-0.405615	0.685025	0.999944	15.1512	2.09018	33.9304	24.1649	24.5995	16.2183
1932	EDEM3	3018.89	0.00258686	0.30246	0.00855273	0.993176	0.999944	3659.96	2744.4	2660.15	1974.09	2812.21	4262.54
1933	FAM129A	8399.91	0.326065	0.28821	1.13135	0.257909	0.999944	6622.02	13687.5	7725.96	8022.75	7534.33	6806.9
1934	RNF2	804.228	0.182156	0.118081	1.54264	0.122918	0.999944	824.793	842.341	898.026	749.112	749.792	761.304
1935	TRMT1L	2292.25	0.00636559	0.138424	0.0459863	0.963321	0.999944	2470.59	2413.11	2007.55	2305.89	2349.74	2206.64
1936	SWT1	198.819	-0.45406	0.269664	-1.68379	0.0922213	0.999944	215.904	125.411	161.735	258.379	228.283	203.205
1937	IVNS1ABP	5289.99	-0.0515376	0.178727	-0.288359	0.773072	0.999944	5386.25	5549.42	4650.73	6452.03	4984.84	4716.65
1938	GS1-279B7.2	12.7859	-0.116573	0.602262	-0.193559	0.846521	0.999944	15.1512	12.5411	9.04812	14.8707	9.83979	15.2642
1939	GS1-279B7.1	1.3298	-0.527512	2.19245	-0.240605	0.809862	0.999944	0	1.04509	2.26203	3.71768	0	0.954015
1940	HMCN1	3.69334	-1.44588	1.38613	-1.04311	0.296897	0.999944	4.73475	0	1.13101	2.78826	4.91989	8.58614
1941	PRG4	1.33277	-0.586183	1.85769	-0.315545	0.752348	0.999944	0	2.09018	1.13101	0.929419	0.983979	2.86205
1942	TPR	13239.3	-0.0421724	0.152359	-0.276796	0.781937	0.999944	11713.8	13416.8	14007.6	15270.4	12527	12500.5
1943	C1orf27	987.33	-0.0835505	0.136885	-0.61037	0.541617	0.999944	1031.23	936.399	908.205	989.831	956.428	1101.89
1944	OCLM	14.1418	-0.340603	0.629707	-0.540891	0.588583	0.999944	18.939	10.4509	7.9171	19.5178	11.8077	16.2183
1945	RP11-295K2.3	2.27198	-1.26443	1.91244	-0.661163	0.508508	0.999944	2.84085	0	1.13101	0	3.93592	5.72409
1946	GS1-304P7.2	1.68234	-0.420852	2.12793	-0.197776	0.843221	0.999944	0.946949	0	3.39304	0	0.983979	4.77008
1947	PTGS2	2.44984	-1.78003	1.874	-0.949859	0.342184	0.999944	0	0	3.39304	6.50593	0.983979	3.81606
1948	PLA2G4A	169.865	-0.47168	0.339896	-1.38772	0.165223	0.999944	178.973	107.644	140.246	250.014	213.523	128.792
1949	LINC01036	12.598	0.556665	0.764046	0.728576	0.466261	0.999944	6.62864	28.2174	10.1791	11.153	10.8238	8.58614
1950	LINC01037	4.4752	1.31128	1.45485	0.901315	0.367421	0.999944	0.946949	12.5411	5.65507	2.78826	4.91989	0
1951	RP11-142L4.3	4.40774	-0.629486	1.05971	-0.594017	0.552501	0.999944	2.84085	4.18035	3.39304	9.29419	1.96796	4.77008
1952	RP5-1011O1.3	2.55752	-3.67179	2.25846	-1.62579	0.103995	0.999944	0	0	1.13101	9.29419	4.91989	0
1953	RGS1	6172.4	-0.764975	0.498134	-1.53568	0.124617	0.999944	4272.63	5435.5	4011.71	15348.4	4358.04	3608.09
1954	RGS13	69.4178	-1.32777	0.700625	-1.89512	0.0580766	0.999944	37.878	63.7504	16.9652	187.743	77.7343	32.4365
1955	MIR4426	21.0501	0.188518	0.469068	0.4019	0.687758	0.999944	21.7798	24.037	21.4893	25.0943	16.7276	17.1723
1956	RGS2	383.867	-1.43089	1.1121	-1.28666	0.198214	0.999944	110.793	302.03	210.369	1368.11	217.459	94.4475
1957	ZNF101P2	1.61718	-1.86943	2.03829	-0.917157	0.35906	0.999944	0	2.09018	0	1.85884	0.983979	4.77008
1958	UCHL5	5912.71	0.085704	0.115582	0.741498	0.458391	0.999944	6413.69	5746.94	6104.09	6133.24	5585.06	5493.22
1959	snoU109	6.1401	0.339318	0.868613	0.390643	0.696061	0.999944	7.57559	7.31561	5.65507	2.78826	4.91989	8.58614
1960	TROVE2	3585.32	-0.0235625	0.162621	-0.144892	0.884796	0.999944	3858.82	3810.39	2998.32	3364.5	3522.64	3957.26
1961	RP11-101E13.5	35.5661	0.0953623	0.440342	0.216564	0.828548	0.999944	42.6127	31.3526	36.1925	25.0943	28.5354	49.6088
1962	GLRX2	628.68	0.0527998	0.175168	0.301424	0.763091	0.999944	736.727	631.233	551.935	566.016	631.715	654.454
1963	CDC73	2700.83	0.00568187	0.125718	0.0451953	0.963952	0.999944	2670.4	2975.37	2472.4	2660.93	2675.44	2750.43
1964	KCNT2	1.31123	-1.47799	1.86887	-0.790846	0.429034	0.999944	0.946949	0	1.13101	0.929419	2.95194	1.90803
1965	F13B	2.87459	0.0231252	1.54971	0.0149222	0.988094	0.999944	7.57559	1.04509	0	1.85884	2.95194	3.81606
1966	ASPM	7321.48	0.219895	0.197561	1.11305	0.265688	0.999944	6342.67	9746.49	7546.13	6412.99	7319.82	6560.76
1967	RP11-32D17.4	9.71661	0.0510699	0.767611	0.066531	0.946955	0.999944	6.62864	7.31561	15.8342	13.9413	8.85581	5.72409
1968	ZBTB41	483.072	0.0407791	0.206179	0.197785	0.843213	0.999944	534.079	510.003	425.262	408.015	447.71	573.363
1969	CRB1	5.43275	-1.50295	1.02084	-1.47226	0.14095	0.999944	1.8939	1.04509	5.65507	5.57652	9.83979	8.58614
1970	RP11-332L8.1	1.58432	2.01307	2.13295	0.943794	0.345275	0.999944	0.946949	1.04509	5.65507	1.85884	0	0
1971	DENND1B	388.573	-0.510326	0.422074	-1.20909	0.226628	0.999944	339.955	447.298	174.176	271.39	456.566	642.052
1972	C1orf53	12.3785	-0.771952	0.686023	-1.12526	0.26048	0.999944	12.3103	10.4509	4.52406	10.2236	16.7276	20.0343
1973	NEK7	2258.11	0.057218	0.116334	0.491842	0.622831	0.999944	2490.48	2216.63	2200.95	2257.56	2233.63	2149.4
1974	RP11-553K8.2	5.53822	0.400423	0.934686	0.428403	0.668357	0.999944	2.84085	10.4509	5.65507	5.57652	3.93592	4.77008
1975	PTPRC	10099.3	0.232303	0.29755	0.780719	0.434968	0.999944	9368.17	15525.8	7837.93	9933.63	10767.7	7162.75
1976	MIR181A1HG	12.3866	0.528506	0.709708	0.744682	0.456464	0.999944	8.52254	22.9919	12.4412	13.0119	5.90387	11.4482
1977	NR5A2	3.08736	-1.36206	1.19352	-1.14121	0.253782	0.999944	1.8939	1.04509	2.26203	4.6471	2.95194	5.72409
1978	LINC00862	2.84533	-0.0379648	1.52934	-0.0248243	0.980195	0.999944	0.946949	5.22544	2.26203	3.71768	4.91989	0
1979	ZNF281	1717.65	0.157394	0.172408	0.912919	0.361285	0.999944	1762.27	2008.66	1662.59	1365.32	1694.41	1812.63
1980	RP11-469A15.2	4.65948	-0.037574	1.19307	-0.0314935	0.974876	0.999944	10.4164	1.04509	2.26203	7.43535	3.93592	2.86205
1981	KIF14	3634.14	0.192362	0.153297	1.25483	0.209539	0.999944	3511.29	4502.24	3614.72	3424.91	3544.29	3207.4
1982	DDX59	909.327	-0.218428	0.175152	-1.24707	0.212371	0.999944	872.14	802.627	847.13	1151.55	953.476	829.039
1983	RP11-92G12.3	3.87818	0.082775	1.2453	0.0664701	0.947004	0.999944	7.57559	2.09018	2.26203	7.43535	2.95194	0.954015
1984	CAMSAP2	1882.49	-0.0821405	0.176844	-0.464481	0.642303	0.999944	1657.16	1767.24	2062.97	2197.15	1643.24	1967.18
1985	GPR25	9.18177	-0.817375	1.29987	-0.628811	0.529473	0.999944	12.3103	4.18035	3.39304	20.4472	14.7597	0
1986	C1orf106	486.707	0.405347	0.489953	0.827317	0.408058	0.999944	436.544	960.436	266.919	626.429	353.248	276.664
1987	MROH3P	1.3257	-0.511238	2.68259	-0.190576	0.848858	0.999944	0	1.04509	2.26203	4.6471	0	0
1988	KIF21B	1658.57	0.525366	0.320337	1.64004	0.100997	0.999944	1791.63	2841.59	1238.46	1279.81	1155.19	1644.72
1989	RP11-168O16.1	7.2327	-0.0636783	0.851414	-0.0747912	0.940381	0.999944	3.7878	7.31561	10.1791	3.71768	8.85581	9.54015
1990	CACNA1S	3.54763	0.281711	1.39592	0.20181	0.840065	0.999944	3.7878	0	7.9171	1.85884	2.95194	4.77008
1991	TMEM9	771.587	-0.0551493	0.146118	-0.377431	0.705853	0.999944	824.793	759.779	685.395	755.618	759.632	844.303
1992	TNNT2	2.66411	0.114944	1.42787	0.0805001	0.93584	0.999944	3.7878	0	4.52406	1.85884	2.95194	2.86205
1993	LAD1	115.655	-0.927778	0.76435	-1.21381	0.224819	0.999944	36.931	140.042	62.2058	329.014	87.5741	38.1606
1994	TNNI1	2.41036	0.997886	1.54511	0.645836	0.518385	0.999944	0.946949	4.18035	4.52406	1.85884	2.95194	0
1995	RP11-134G8.8	97.5071	-0.525455	0.341233	-1.53987	0.123591	0.999944	93.748	83.607	62.2058	83.6477	108.238	153.596
1996	PHLDA3	1544.44	-0.425804	0.314029	-1.35594	0.175118	0.999944	1478.19	1580.17	895.764	1213.82	1762.31	2336.38
1997	CSRP1	3712.42	0.0790856	0.166419	0.47522	0.63463	0.999944	3793.48	4366.38	3282.2	3231.59	3766.67	3834.19
1998	RP11-134G8.7	33.897	0.0672225	0.382771	0.17562	0.860592	0.999944	36.931	37.6232	29.4064	35.3179	37.3912	26.7124
1999	RPS10P7	116.324	-0.225878	0.263452	-0.857377	0.391237	0.999944	100.377	129.591	91.6122	114.319	146.613	115.436
[truncated: 26,480 more rows]

## Sheet: 4B
Gene	Group	Raw RNA seq read count
ZZEF1	Unaffected	3889.62
		4353.12
		4757.67
	Affected	3921.32
		4819.94
		4303.51
CYB5D2	Unaffected	315.073
		374.896
		516.122
	Affected	642.979
		515.228
		469.371
ANKFY1	Unaffected	1823.52
		1944.34
		2021.56
	Affected	2553.92
		2802.93
		2420.37
UBE2G1	Unaffected	3698.16
		4913.01
		4903.64
	Affected	7080.34
		7469.24
		9476.77
SPNS3	Unaffected	34.3885
		5.90387
		9.54015
	Affected	25.5676
		5.22544
		24.8823
SPNS2	Unaffected	4.6471
		2.95194
		16.2183
	Affected	27.4615
		51.2093
		9.04812
MYBBP1A	Unaffected	4982.62
		4478.09
		4454.3
	Affected	6718.6
		6858.91
		8950.85
GGT6	Unaffected	14.8707
		6.88785
		20.9883
	Affected	9.46949
		2.09018
		9.04812
SMTNL2	Unaffected	0
		0
		0.954015
	Affected	0
		2.09018
		2.26203
ALOX15	Unaffected	0.929419
		0
		2.86205
	Affected	303.971
		371.006
		408.296

## Sheet: 4C
	Genomic Data			RNA seq Data (cDNA)
SNP ID	A allele count	G allele count	Total	A allele count	G allele count	Total
rs916055	17	36	53	0	39	39
rs3887815	22	31	53	31	0	31

## Sheet: 4D
Transcript	Group	Fractional Abundance
ZZEF1	Unaffected	49.4462
		49.8984
		54.4991
	Affected	49.2323
		48.4407
		44.1539
ALOX15	Unaffected	0.0669033
		0.113031
		0.106258
	Affected	21.6133
		20.2946
		18.0815
Chimera	Unaffected	0.306484
		0.402913
		0.391275
	Affected	18.8092
		18.5009
		15.7633

## Sheet: 6A
Lipid	Group	Lipid Level (ng)
AA	Affected	67.801
		73.401
		101.114
	Unaffected	107.851
		170.929
		219.867
DHA	Affected	15.661
		20.951
		28.777
	Unaffected	31.266
		57.647
		65.291
EPA	Affected	9.107
		9.522
		11.908
	Unaffected	12.861
		22.582
		25.582

## Sheet: 6B
Lipid	Group	Treatment	Lipid Level (ng)
AA	Affected	Untreated	34.7172
			36.231
		PD146176	36.6771
			57.3385
	Unaffected	Untreated	70.0905
			37.862
			50.3138
DHA	Affected	Untreated	9.8374
			10.304
		PD146176	11.998
			20.7051
	Unaffected	Untreated	18.5496
			13.2945
			16.2727
EPA	Affected	Untreated	3.97252
			3.40397
		PD146176	3.72398
			6.12081
	Unaffected	Untreated	7.23465
			3.67107
			4.74338

## Sheet: 6C
AA concentration (uM)	15-HETE LC-MS response
	Affected	Unaffected
10	50972	37647
20	83682	64949
30	114916	135748
40	169088	166136
60	223380	225068
80	283510	299114

## Sheet: 6D
Group	Oil Red O Positive Area (pixels^2)
Affected	1.2806
	0.7762
	1.2242
Unaffected	0.2056
	0.1422
	0.5342

## Sheet: Supp 6A
Lipid	Group	Lipid Level (ng)
15-HETE	Affected	0.065
		0.098
		0.112
	Unaffected	0.147
		0.239
		0.238
12-HETE	Affected	0.202
		0.22
		0.317
	Unaffected	0.447
		0.432
		0.436

[truncated: 4 more sheets: Supp 6B, Supp 6C, Supp 6D, Supp 6E]
